# Supplementary material for: FABP4 and MMP9 levels identified as predictive factors for poor prognosis in patients with nonalcoholic fatty liver using data mining approaches and gene expression analysis
Source: Sci Rep. 2019 Dec 24;9:19785. doi: 10.1038/s41598-019-56235-y (PMC6930227; doi:10.1038/s41598-019-56235-y)
Supplement: Supplementary file 2 — Supplementary Dataset 1 [file 41598_2019_56235_MOESM2_ESM.xlsx]

## Sheet: all
rank pamr	gene	Control-score	Healthy Obese-score	NAFL-score	NASH-score
[1,]	FABP4	-0.3738	-0.4811	-0.0397	1.082
[2,]	SPP1	-0.2035	-0.406	-0.1249	0.855
[3,]	MMP9	-0.285	-0.3389	-0.0673	0.8237
[4,]	NCAM2	-0.7859	0.3726	0.3759	0.1893
[5,]	APOF	0.4476	0.2608	-0.0969	-0.7855
[6,]	PRAMEF10	-0.3488	-0.3691	0.1289	0.7666
[7,]	FMO1	-0.2506	-0.3024	-0.0891	0.756
[8,]	GRID1	-0.7557	-0.0114	0.4779	0.5284
[9,]	LPL	-0.3531	-0.2869	0.0661	0.7273
[10,]	FAT1	-0.2107	-0.322	-0.078	0.7206
[11,]	DTL	-0.1542	-0.48	0.0792	0.704
[12,]	ME1	-0.3345	-0.2516	0.0276	0.6954
[13,]	THY1	-0.2275	-0.2077	-0.1515	0.6673
[14,]	COL1A1	-0.224	-0.3021	-0.0231	0.6646
[15,]	IGFBP2	0.6466	0.1486	-0.3718	-0.6534
[16,]	FABP5	-0.2309	-0.3168	0.0208	0.6523
[17,]	FAM111B	-0.0491	-0.4422	-0.0564	0.6475
[18,]	DNAJC12	0.2788	0.296	-0.0654	-0.647
[19,]	HYDIN	-0.6432	0.4279	0.1913	0.1082
[20,]	MCM2	-0.1633	-0.3697	0.0131	0.6396
[21,]	LOC401109	-0.6362	-0.0335	0.4312	0.4486
[22,]	CFHR4	0.3184	0.2279	-0.0408	-0.6351
[23,]	MCM6	-0.1654	-0.2993	-0.0737	0.6331
[24,]	VIL1	0.2759	0.3721	-0.1835	-0.6317
[25,]	TM4SF19	-0.2807	-0.2288	-0.0037	0.6286
[26,]	FLJ41484	-0.1914	-0.3222	0.0044	0.6244
[27,]	TMEM154	-0.5978	-0.032	0.1756	0.6242
[28,]	TRHDE	-0.6225	0.2027	0.1165	0.4219
[29,]	DUSP8	-0.1956	-0.2812	-0.0318	0.6117
[30,]	TP53I3	-0.3385	-0.2769	0.1656	0.6095
[31,]	P4HA1	0.6016	0.1095	-0.3285	-0.5884
[32,]	MEP1B	-0.6016	0.1563	0.2144	0.3662
[33,]	PEG10	-0.6016	-0.0244	0.2053	0.5936
[34,]	ACADSB	0.2381	0.363	-0.1594	-0.5951
[35,]	H2AFY2	-0.5297	-0.1275	0.2455	0.5944
[36,]	SNAP25	-0.2311	-0.2327	-0.0278	0.5932
[37,]	SLC16A7	0.5914	-0.277	-0.4058	-0.0384
[38,]	IL32	-0.0812	-0.5123	0.1501	0.5903
[39,]	STMN2	-0.2546	-0.205	-0.0285	0.5893
[40,]	GNMT	0.1739	0.3866	-0.1107	-0.5872
[41,]	TYMS	-0.0266	-0.2883	-0.2269	0.5828
[42,]	CHEK1	-0.0315	-0.3913	-0.0769	0.5819
[43,]	AEBP1	-0.231	-0.1699	-0.0968	0.5776
[44,]	FANCI	-0.1955	-0.2244	-0.0707	0.5768
[45,]	SCUBE1	-0.2644	-0.1617	-0.0597	0.5763
[46,]	AKR1B10	-0.0855	-0.1415	-0.3338	0.5717
[47,]	TREM2	-0.1404	-0.2835	-0.0607	0.5715
[48,]	IGF1	0.4796	0.1338	-0.2144	-0.5673
[49,]	GINS1	-0.1695	-0.375	0.1113	0.567
[50,]	TCF19	-0.1114	-0.3821	0.0407	0.5661
[51,]	MLF1IP	-0.1338	-0.3049	-0.0341	0.5659
[52,]	COL1A2	-0.2487	-0.2029	-0.0106	0.5637
[53,]	CENPK	-0.1398	-0.2619	-0.0806	0.5622
[54,]	FCAMR	-0.0949	-0.2701	-0.1303	0.5602
[55,]	CDC45	-0.2015	-0.3404	0.1169	0.5599
[56,]	CDC6	-0.1379	-0.4105	0.1258	0.5583
[57,]	MCM5	-0.1959	-0.3325	0.1017	0.5566
[58,]	ISM1	-0.4231	-0.0615	0.0484	0.5559
[59,]	PRKCE	-0.5481	-0.1549	0.3547	0.5542
[60,]	VCAN	-0.1593	-0.315	0.0301	0.5533
[61,]	MRAS	-0.2469	-0.1915	-0.0165	0.5528
[62,]	ITGAX	-0.3167	-0.2303	0.1394	0.549
[63,]	GINS2	-0.2349	-0.2251	0.0201	0.5464
[64,]	SHBG	0.546	0.0048	-0.2284	-0.4806
[65,]	CYP1A1	0.4134	0.1732	-0.2011	-0.5449
[66,]	ACSL4	-0.2164	-0.2841	0.0801	0.5423
[67,]	UBE2T	-0.1588	-0.3079	0.0362	0.5386
[68,]	SGCB	-0.5374	0.0645	0.1939	0.4162
[69,]	GABRE	-0.4753	-0.1463	0.2618	0.5355
[70,]	HELLS	-0.1615	-0.2572	-0.0261	0.5352
[71,]	DTNA	-0.0975	-0.3477	0.0088	0.5352
[72,]	AMDHD1	0.3632	0.1996	-0.182	-0.5317
[73,]	KNTC1	-0.2565	-0.2263	0.0694	0.5313
[74,]	GALNTL4	-0.4803	-0.0975	0.2069	0.5307
[75,]	NEBL	-0.5299	0.113	0.2223	0.3229
[76,]	XRCC2	-0.1557	-0.3	0.0326	0.5283
[77,]	FAM171A1	0.5283	-0.2104	-0.2837	-0.1486
[78,]	UBD	0.0604	-0.4095	-0.1184	0.5267
[79,]	CAMK1D	-0.5254	-0.0621	0.2796	0.4796
[80,]	CD24	0.0517	-0.3986	-0.119	0.5248
[81,]	E2F1	-0.1662	-0.2992	0.0504	0.5246
[82,]	DOK6	-0.5229	0.4002	0.1432	0.0352
[83,]	WDHD1	-0.1629	-0.2486	-0.0215	0.5224
[84,]	UGT2A3	-0.5219	0.1403	0.2254	0.2772
[85,]	CLEC4M	-0.2448	0.1508	0.5217	-0.3395
[86,]	LAMA3	-0.2392	-0.1895	0.0067	0.5203
[87,]	PLXNC1	-0.236	-0.1668	-0.028	0.5194
[88,]	MSN	-0.3135	-0.2111	0.1422	0.5193
[89,]	TPSAB1	-0.5189	0.1336	0.2383	0.2702
[90,]	LOC100131756	-0.5178	0.178	0.323	0.1404
[91,]	CAPG	-0.0165	-0.3097	-0.1363	0.5165
[92,]	ZMAT3	-0.0245	-0.1827	-0.2974	0.5143
[93,]	FNDC5	-0.5141	-0.0749	0.3285	0.438
[94,]	GPR88	0.3925	0.0957	-0.1015	-0.5128
[95,]	MOXD1	-0.1798	-0.1727	-0.0912	0.5127
[96,]	ANKRD18A	-0.5116	0.0295	0.2441	0.3826
[97,]	ZFP1	0.2754	0.2343	-0.1304	-0.5105
[98,]	CYP2C19	0.2431	0.2605	-0.1213	-0.5105
[99,]	SULF2	-0.3025	-0.0421	-0.0946	0.509
[100,]	CYP7A1	-0.5064	-0.0065	0.3597	0.3179
[101,]	COL3A1	-0.2363	-0.2001	0.0339	0.5056
[102,]	PCDP1	-0.1168	-0.2643	-0.0453	0.5054
[103,]	UHRF1	-0.0465	-0.2806	-0.1202	0.5042
[104,]	SNORA65	0.0674	-0.2265	0.5038	-0.2523
[105,]	MCM10	-0.1368	-0.3158	0.0573	0.5023
[106,]	CCBP2	0.4539	-0.0143	-0.0488	-0.5016
[107,]	CHI3L1	0.1387	-0.3985	-0.214	0.5006
[108,]	CA12	-0.2412	-0.231	0.0899	0.4999
[109,]	CENPV	0.3527	0.1622	-0.1519	-0.4998
[110,]	PDE11A	-0.3784	0.013	-0.0525	0.499
[111,]	PRKAA2	-0.3074	-0.0821	-0.0175	0.4957
[112,]	LTBP2	-0.2174	-0.1129	-0.1002	0.4945
[113,]	BHLHA15	0.4944	-0.1315	-0.2898	-0.1971
[114,]	PPAPDC1A	-0.2128	-0.1468	-0.0585	0.4933
[115,]	STEAP1	0.4932	-0.0774	-0.2212	-0.3218
[116,]	ALPK2	-0.4915	0.0784	0.3332	0.2198
[117,]	PLIN1	-0.4909	-0.0132	0.1946	0.4525
[118,]	HSD17B11	0.4896	0.0938	-0.3743	-0.3904
[119,]	SQLE	-0.4184	-0.0508	0.1024	0.4895
[120,]	THSD7A	-0.4888	0.0814	0.0359	0.4747
[121,]	DCUN1D5	0.2205	0.0677	-0.4882	0.0748
[122,]	ITGBL1	-0.2439	-0.0772	-0.1023	0.4858
[123,]	CPN1	0.3127	0.0656	0.0204	-0.4847
[124,]	LRRC31	-0.4221	-0.1515	0.2523	0.4843
[125,]	FBXO2	-0.1679	-0.2147	-0.011	0.4783
[126,]	LOC642947	-0.4783	0.1687	0.1146	0.2864
[127,]	ABCB11	0.4047	0.185	-0.2812	-0.478
[128,]	RAMP1	0.4773	-0.0663	-0.2237	-0.3133
[129,]	ASPM	-0.0742	-0.3021	-0.0211	0.4772
[130,]	CKS2	0.0087	-0.3963	-0.006	0.4757
[131,]	ADAMTSL2	-0.2845	-0.0852	-0.0221	0.4751
[132,]	CD37	-0.2758	-0.1854	0.1045	0.4746
[133,]	ATHL1	-0.4341	0.0509	0.4744	0.0577
[134,]	DCDC2	-0.1029	-0.2277	-0.0797	0.4741
[135,]	FAM129B	-0.2465	-0.1803	0.0568	0.474
[136,]	AMICA1	-0.2967	-0.0634	-0.0326	0.473
[137,]	C8B	0.2323	0.0675	0.1155	-0.4713
[138,]	ASF1B	-0.0213	-0.3251	-0.0569	0.4713
[139,]	RPS6KA1	-0.2266	-0.2138	0.0785	0.4711
[140,]	CFTR	-0.1446	-0.1234	-0.1614	0.471
[141,]	PCDH20	0.4702	-0.0153	-0.2463	-0.3466
[142,]	NT5E	0.3559	0.1223	-0.1354	-0.4699
[143,]	GOLM1	-0.3049	-0.1826	0.1471	0.4696
[144,]	WDR76	-0.1036	-0.2822	0.0017	0.4695
[145,]	TTYH3	-0.1849	-0.3129	0.1606	0.4674
[146,]	COX7B	0.4666	-0.0318	-0.1444	-0.4119
[147,]	OSTalpha	0.4663	-0.0411	-0.2813	-0.2796
[148,]	CFHR5	0.2694	0.2052	-0.1327	-0.4657
[149,]	GRTP1	0.1251	0.2382	0.0235	-0.4648
[150,]	FSTL3	-0.0226	-0.3345	-0.0346	0.4647
[151,]	VAMP1	-0.4632	-0.0872	0.4066	0.3212
[152,]	ACLY	-0.1424	-0.1788	-0.0783	0.4623
[153,]	ENO3	-0.462	-0.0862	0.2509	0.4557
[154,]	FMNL1	-0.1995	-0.1432	-0.0454	0.4608
[155,]	CXCL10	-0.0287	-0.4111	0.0847	0.4601
[156,]	FADS1	-0.1723	-0.2085	0.0073	0.46
[157,]	EXO1	-0.0642	-0.2895	-0.0325	0.4597
[158,]	MRC2	-0.3397	-0.0707	0.0553	0.4577
[159,]	MET	0.2433	0.216	-0.1201	-0.4577
[160,]	CDH23	0.4572	0.0948	-0.2744	-0.4395
[161,]	PRAMEF17	-0.1902	-0.242	0.0821	0.4571
[162,]	ST3GAL6	0.2663	0.185	-0.1116	-0.456
[163,]	MCM4	-0.0504	-0.3575	0.0462	0.4559
[164,]	ACE2	-0.2143	-0.1433	-0.0181	0.4553
[165,]	SEMA6A	-0.4551	0.1079	0.2724	0.1924
[166,]	GRM8	-0.4548	-0.0134	0.2747	0.3374
[167,]	GXYLT2	-0.1336	-0.1233	-0.1574	0.4538
[168,]	CDKN1A	0.0683	-0.2564	-0.257	0.4532
[169,]	GRIA3	-0.451	-0.0766	0.225	0.4532
[170,]	DNAJC19	0.3915	0.1295	-0.215	-0.4525
[171,]	ZWINT	-0.1187	-0.2126	-0.0523	0.4512
[172,]	TMEM63A	-0.4511	-0.1858	0.3899	0.4406
[173,]	BRCA2	-0.0976	-0.1974	-0.1026	0.451
[174,]	THBS2	-0.0544	-0.2467	-0.0952	0.4508
[175,]	CCDC82	-0.4151	0.0153	0.4501	0.0988
[176,]	PCNA	-0.0379	-0.2516	-0.1107	0.4499
[177,]	RAPGEFL1	-0.4493	0.0426	0.3151	0.2269
[178,]	RSL24D1	0.3688	0.0836	-0.4487	-0.1629
[179,]	MMS22L	-0.1161	-0.1669	-0.1158	0.4484
[180,]	OXT	-0.4476	0.054	0.3104	0.2151
[181,]	EPHA3	-0.4471	0.0499	0.0522	0.447
[182,]	ALPL	0.447	-0.0047	-0.2116	-0.3613
[183,]	COL4A2	-0.1702	-0.205	0.0149	0.4466
[184,]	BAMBI	0.3905	-0.2179	-0.4465	0.1744
[185,]	PON3	0.268	0.1703	-0.1067	-0.4447
[186,]	BCAT1	-0.0445	-0.2136	-0.1475	0.4443
[187,]	CHAC1	0.4434	-0.1862	-0.0987	-0.236
[188,]	SNORA70F	-0.4431	0.262	0.2457	0.0139
[189,]	HMCN1	-0.443	0.0729	0.0605	0.4066
[190,]	MCM3	-0.1005	-0.3056	0.0598	0.4428
[191,]	IP6K3	-0.4174	-0.1861	0.3407	0.4427
[192,]	GNA12	-0.3063	-0.1005	0.0679	0.4415
[193,]	TSPAN3	-0.4411	-0.0761	0.2326	0.4336
[194,]	PCSK5	-0.3422	-0.1426	0.1773	0.4407
[195,]	STXBP1	-0.4118	-0.0677	0.1729	0.4398
[196,]	CXCL13	0.4392	-0.101	-0.3271	-0.1329
[197,]	CLEC4G	-0.1737	-0.0171	0.439	-0.151
[198,]	ECHDC2	-0.4383	0.1659	0.3675	0.0174
[199,]	HPRT1	0.375	0.1495	-0.2369	-0.4372
[200,]	RASEF	-0.2157	-0.1719	0.0441	0.437
[201,]	FADS2	-0.2979	-0.2096	0.2129	0.4358
[202,]	SLC16A10	0.0674	0.2511	0.0526	-0.4347
[203,]	SRD5A2	-0.4345	-0.067	0.4312	0.2394
[204,]	DPYSL2	-0.4331	-0.079	0.2256	0.4333
[205,]	KRT8	0.1285	-0.3168	-0.2357	0.4333
[206,]	NALCN	-0.128	-0.2297	0.0049	0.433
[207,]	KCNAB2	-0.107	-0.1626	-0.1161	0.4321
[208,]	LGALS3	-0.1659	-0.1581	-0.0392	0.4318
[209,]	TXN	0.3561	-0.0805	-0.4318	0.0372
[210,]	ANXA2	0.2107	-0.3899	-0.248	0.4311
[211,]	FGL1	0.4311	0.0282	-0.2036	-0.3885
[212,]	PBX1	-0.1983	-0.1019	-0.0692	0.4302
[213,]	STAB2	-0.4295	0.0697	0.3955	0.0987
[214,]	MIR107	-0.4294	0.3266	0.1167	0.0323
[215,]	GSTO1	0.3645	-0.0022	-0.4291	-0.0706
[216,]	GADD45A	-0.429	0.2014	0.1175	0.1831
[217,]	PLAU	-0.1564	-0.133	-0.0835	0.4288
[218,]	SLC12A4	-0.2342	-0.2353	0.1668	0.4287
[219,]	ST3GAL1	0.1926	0.197	-0.0558	-0.4285
[220,]	MAMDC4	-0.3439	-0.1925	0.2631	0.4278
[221,]	ZDHHC2	-0.4278	0.0786	0.123	0.3258
[222,]	HAL	0.2547	0.1841	-0.1274	-0.4266
[223,]	ADSSL1	-0.3271	-0.1256	0.1487	0.4265
[224,]	ARRDC4	-0.3309	-0.0654	0.0713	0.4263
[225,]	ORC1	-0.1555	-0.2449	0.0724	0.4262
[226,]	CDHR2	-0.2924	-0.1874	0.1861	0.4257
[227,]	LAMC3	-0.1028	-0.2565	0.0149	0.4256
[228,]	INHBE	-0.2694	-0.263	0.2585	0.4252
[229,]	AKR1CL1	-0.4242	0.1143	0.3447	0.0826
[230,]	CCL22	-0.2089	-0.2009	0.0903	0.423
[231,]	ACER3	-0.1663	-0.2079	0.0413	0.4219
[232,]	ARNTL	-0.1395	0.4213	-0.1413	-0.2144
[233,]	ZIC1	-0.4213	0.2078	0.2113	0.0832
[234,]	CLDN11	-0.044	-0.2409	-0.0843	0.4213
[235,]	BMP2	-0.2373	-0.0802	-0.0334	0.4207
[236,]	SLC16A1	0.3364	0.1776	-0.2402	-0.4206
[237,]	ANXA2P2	0.2329	-0.42	-0.128	0.3343
[238,]	TRPS1	-0.3418	0.0773	-0.1009	0.4182
[239,]	SLC6A16	0.1716	0.0503	0.1638	-0.4178
[240,]	ROBO1	-0.2991	-0.0449	0.0091	0.4168
[241,]	SNORD58A	0.3725	-0.1248	0.1215	-0.4166
[242,]	ALDH6A1	0.3222	0.1624	-0.2037	-0.4166
[243,]	FAP	-0.1449	-0.1682	-0.0363	0.4157
[244,]	NPNT	-0.4145	-0.0149	0.1494	0.3997
[245,]	RPL9	0.2576	0.1225	-0.4144	-0.1027
[246,]	ITIH3	0.2641	0.0618	0.0135	-0.414
[247,]	LRG1	0.3128	0.0862	-0.0887	-0.4138
[248,]	SNORD47	0.4138	-0.1169	-0.2212	-0.1755
[249,]	RALGPS1	-0.1625	-0.2318	0.0792	0.4128
[250,]	RCAN3	-0.2199	-0.0925	-0.0318	0.4125
[251,]	CMYA5	0.4125	0.122	-0.2862	-0.4068
[252,]	PRAMEF16	-0.1663	-0.2264	0.0779	0.4122
[253,]	MYO5A	-0.2826	-0.0685	0.0238	0.412
[254,]	MIR145	-0.3389	0.0229	0.4111	0.0297
[255,]	PKM2	-0.2074	-0.1023	-0.0339	0.4108
[256,]	L3MBTL3	0.1666	0.2637	-0.1325	-0.4097
[257,]	LTBP1	-0.4094	0.0473	0.1261	0.3384
[258,]	CYP39A1	0.2164	0.1387	-0.4089	-0.0762
[259,]	H2AFY	-0.1733	-0.1491	-0.0146	0.4085
[260,]	C3orf58	0.078	0.2268	0.0411	-0.4082
[261,]	SNORA16B	-0.4081	0.1772	0.3016	0.0244
[262,]	TCIRG1	-0.2934	-0.1751	0.4079	0.2166
[263,]	SLC7A6	-0.2199	-0.1263	0.0204	0.4077
[264,]	KAT2A	-0.3363	0.022	0.4075	0.0307
[265,]	LOC100131131	-0.4075	0.165	0.1055	0.2112
[266,]	DGCR5	-0.2045	-0.1562	0.0405	0.4073
[267,]	RAD51AP1	0.0346	-0.3375	-0.0455	0.4071
[268,]	GDPD5	-0.407	-0.0084	0.2646	0.2809
[269,]	NIN	-0.27	-0.0657	0.0085	0.4066
[270,]	PIK3IP1	-0.2732	-0.1409	0.1168	0.4064
[271,]	HMGCS1	-0.2938	0.0391	-0.1023	0.4064
[272,]	GLIS2	-0.1395	-0.1887	-0.0051	0.4063
[273,]	SERPINA11	0.4058	0.0793	-0.3236	-0.3137
[274,]	IFI30	-0.1607	-0.2293	0.0814	0.4058
[275,]	IL1RAP	0.2325	0.2018	-0.1454	-0.4048
[276,]	GSDMB	-0.3492	0.1317	0.4047	-0.0841
[277,]	ZNF367	0.0395	-0.3012	-0.0997	0.4047
[278,]	MRPL21	0.4044	-0.0467	-0.2322	-0.2394
[279,]	ANO10	-0.3116	-0.1118	0.1333	0.4042
[280,]	PPP1R9A	-0.4038	0.0902	0.1511	0.2573
[281,]	COL4A1	-0.1178	-0.1358	-0.1049	0.4031
[282,]	MCM7	-0.1213	-0.2568	0.0672	0.4028
[283,]	SNORA64	0.1833	-0.2491	0.4027	-0.2792
[284,]	HERC5	0.237	0.1523	-0.0861	-0.4025
[285,]	KSR1	-0.3469	-0.1211	0.1979	0.4021
[286,]	PACSIN3	0.1503	0.1902	-0.0172	-0.4019
[287,]	DNMT1	-0.1057	-0.2585	0.049	0.4016
[288,]	RRS1	0.4013	-0.1219	-0.3069	-0.0784
[289,]	EFNA1	0.2582	0.0551	0.0163	-0.4009
[290,]	U2AF1L4	-0.0992	-0.2595	0.4008	0.085
[291,]	CPA3	-0.3999	0.0742	0.2413	0.1924
[292,]	MICAL1	-0.2132	-0.1442	0.0448	0.3996
[293,]	RASAL2	-0.3994	-0.0346	0.1934	0.3661
[294,]	GSPT2	0.3318	0.029	-0.0532	-0.3992
[295,]	ZYX	-0.0312	-0.247	-0.0689	0.3992
[296,]	SLFN13	-0.2412	-0.1484	0.0905	0.3992
[297,]	GINS4	-0.1587	-0.2301	0.0874	0.3989
[298,]	DGAT2	-0.3988	0.1356	0.2679	0.0932
[299,]	RTN1	-0.1013	-0.1926	-0.0447	0.3987
[300,]	NAV3	-0.2367	-0.0232	-0.0877	0.3985
[301,]	HIST1H3B	-0.0194	-0.2495	-0.0806	0.398
[302,]	CTNND2	-0.2939	-0.1291	0.1394	0.3979
[303,]	C3P1	-0.3969	0.1861	0.3867	-0.0753
[304,]	PRDM1	-0.3968	0.0123	0.1373	0.3554
[305,]	NUSAP1	-0.1165	-0.1753	-0.0449	0.3967
[306,]	ODZ3	0.1651	0.1032	0.0757	-0.3963
[307,]	CNPY3	0.1169	0.1729	0.0467	-0.3959
[308,]	COL14A1	-0.2049	-0.0474	-0.0957	0.3955
[309,]	OLR1	-0.102	-0.2026	-0.0262	0.3953
[310,]	BLMH	0.3953	0.0294	-0.2612	-0.295
[311,]	SLC6A6	-0.3092	-0.1699	0.2201	0.3951
[312,]	HIST1H1B	-0.0597	-0.218	-0.0636	0.3948
[313,]	NEIL1	-0.1121	-0.049	0.3946	-0.1493
[314,]	FAS	-0.0037	-0.1458	-0.2416	0.3944
[315,]	WIPI1	-0.2521	-0.1871	0.1645	0.3944
[316,]	FCGR2C	-0.3941	-0.0852	0.3277	0.3027
[317,]	FAAH2	-0.0288	0.2442	0.1506	-0.3935
[318,]	CILP	-0.1363	-0.1509	-0.0472	0.3935
[319,]	KIAA0664L3	-0.3934	0.0289	0.3209	0.1692
[320,]	METTL7B	0.3933	-0.2259	-0.1176	-0.1091
[321,]	SLC16A4	0.3932	-0.055	-0.3064	-0.15
[322,]	HPGD	-0.3929	0.1502	0.1039	0.2124
[323,]	FANCD2	-0.078	-0.2633	0.027	0.3925
[324,]	DOCK8	-0.2905	-0.0952	0.0942	0.3922
[325,]	ADAMTS2	-0.1769	-0.1331	-0.0131	0.3922
[326,]	C9	0.194	0.1785	-0.0744	-0.3914
[327,]	TWISTNB	0.3907	-0.0303	-0.2485	-0.228
[328,]	CYP4F22	-0.1833	-0.2089	0.1022	0.3905
[329,]	SPG20	-0.3904	0.1628	0.2045	0.1054
[330,]	PLP2	-0.1548	-0.2325	0.0949	0.3903
[331,]	SUGP2	-0.3901	0.0071	0.3332	0.1808
[332,]	COL5A1	-0.1145	-0.15	-0.0748	0.3899
[333,]	IGSF9	-0.3397	-0.1418	0.3898	0.2493
[334,]	SLC7A8	-0.3895	0.0409	0.3642	0.1117
[335,]	ZNF69	0.3284	0.0725	-0.1196	-0.3893
[336,]	DNALI1	0.3884	-0.1744	-0.1444	-0.1419
[337,]	DZIP1	-0.2914	-0.1138	0.1256	0.3882
[338,]	TSPAN7	-0.2763	0.0268	0.3882	-0.0324
[339,]	STAB1	-0.3323	0.0545	0.3881	0.0033
[340,]	INPP5D	-0.3878	-0.0146	0.1857	0.3343
[341,]	AASS	0.1074	0.2784	-0.0947	-0.3877
[342,]	ANXA5	-0.2826	-0.0946	0.088	0.3873
[343,]	TK1	-0.0657	-0.2994	0.0659	0.3868
[344,]	CSAD	-0.3867	0.0316	0.3862	0.1003
[345,]	HEPACAM	0.3098	0.0043	-0.3863	-0.0485
[346,]	PNPLA3	-0.3862	0.0195	0.3048	0.186
[347,]	ANKRD29	-0.1873	-0.1052	-0.0299	0.3859
[348,]	PRICKLE1	-0.245	-0.0279	-0.0552	0.3859
[349,]	CNGA1	0.2171	0.1513	-0.076	-0.3856
[350,]	ITGAV	-0.1515	-0.1001	-0.0864	0.3854
[351,]	CHAF1A	-0.0986	-0.2019	-0.0203	0.385
[352,]	MND1	-0.0119	-0.1905	-0.1578	0.385
[353,]	ACP5	-0.1268	-0.2305	0.0592	0.3847
[354,]	NCF2	-0.226	-0.1659	0.1096	0.3846
[355,]	ZNF274	0.3843	-0.0789	-0.2027	-0.2014
[356,]	CSRNP3	-0.3842	0.1416	0.2314	0.0999
[357,]	SLC35D2	0.384	0.0448	-0.2552	-0.305
[358,]	TKT	-0.0503	-0.1471	-0.1625	0.384
[359,]	SOX9	-0.1046	-0.106	-0.1422	0.3835
[360,]	MRPL1	0.3835	-0.0645	-0.293	-0.1383
[361,]	SCN8A	-0.3833	0.2173	0.149	0.0795
[362,]	ITGAM	-0.1205	-0.2301	0.0515	0.3833
[363,]	CDC7	-0.0893	-0.1617	-0.0863	0.383
[364,]	RPS8	0.3829	0.0072	-0.2965	-0.2215
[365,]	DNAH1	-0.3828	0.0691	0.294	0.1309
[366,]	PAIP2B	0.0333	0.3519	-0.0975	-0.3826
[367,]	KLHL29	-0.1316	-0.1498	-0.0424	0.3823
[368,]	EFNB2	-0.3819	0.1409	0.2499	0.0817
[369,]	STIL	-0.155	-0.108	-0.0662	0.3814
[370,]	MCTP2	-0.352	-0.0345	0.1095	0.3813
[371,]	NAMPT	0.381	-0.0323	-0.2476	-0.2143
[372,]	ABAT	0.1229	0.2321	-0.0602	-0.3809
[373,]	ECT2	-0.0537	-0.1857	-0.1001	0.3801
[374,]	THOC7	0.2651	0.1378	-0.3795	-0.1612
[375,]	NIPAL1	0.3203	0.1168	-0.1806	-0.3794
[376,]	KRTCAP3	0.1691	0.2027	-0.0867	-0.3792
[377,]	CD82	0.1445	0.1863	-0.0298	-0.3789
[378,]	KIAA0101	-0.0111	-0.2532	-0.0654	0.3789
[379,]	GCKR	-0.3598	0.0864	0.3785	0.007
[380,]	CDNF	0.0534	0.2383	0.0243	-0.3768
[381,]	GOLGA8IP	-0.3767	0.0795	0.3022	0.1035
[382,]	JAZF1	-0.0894	-0.118	-0.1392	0.3766
[383,]	OR6N2	-0.094	-0.0911	0.3762	-0.1044
[384,]	KDR	-0.3362	0.0987	0.3761	-0.0349
[385,]	GCAT	0.2719	0.1236	-0.1257	-0.376
[386,]	PRKCD	-0.2863	-0.0956	0.1074	0.3759
[387,]	TNFRSF10D	0.3756	-0.0948	-0.3327	-0.0568
[388,]	APOL3	-0.2465	-0.208	0.2067	0.3756
[389,]	FRY	-0.3755	0.0235	0.2577	0.2094
[390,]	THSD4	-0.3753	0.1734	0.1642	0.1094
[391,]	LOC442421	-0.2878	-0.0653	0.3749	0.1053
[392,]	ZNF704	-0.2176	-0.0633	-0.0319	0.3744
[393,]	MFSD6	-0.2049	-0.1326	0.0461	0.374
[394,]	PLA2G4C	0.0232	-0.2923	-0.0541	0.374
[395,]	CSPG4	-0.1854	-0.0459	0.3739	-0.0442
[396,]	NUP93	-0.1072	-0.1102	-0.1216	0.3737
[397,]	SLIT2	-0.2218	-0.0154	-0.091	0.3735
[398,]	TTC7B	-0.3735	-0.0266	0.2475	0.2767
[399,]	ATP9A	-0.1063	-0.1576	-0.0571	0.3732
[400,]	KLF8	-0.3036	-0.0573	0.3729	0.1169
[401,]	ABCA2	-0.2209	-0.2175	0.187	0.3729
[402,]	PDGFRB	-0.183	-0.2273	0.1476	0.3725
[403,]	SH2B3	-0.2679	-0.1438	0.1518	0.3725
[404,]	PTPRM	-0.3297	-0.0642	0.1306	0.3712
[405,]	PHF8	0.0038	0.2353	0.0917	-0.3712
[406,]	WNK1	-0.3708	0.0495	0.1945	0.2276
[407,]	C17orf61	0.2522	0.1161	-0.0937	-0.3707
[408,]	C15orf42	-0.1264	-0.1739	-0.0031	0.3704
[409,]	FEN1	-0.012	-0.2088	-0.1158	0.3704
[410,]	LGALS1	-0.285	-0.0926	0.1081	0.3701
[411,]	FAM115C	0.3701	-0.1595	-0.192	-0.0954
[412,]	NPL	-0.37	-0.0176	0.3199	0.1976
[413,]	RUNX1	-0.2234	-0.0597	-0.0234	0.3697
[414,]	TMEM19	-0.2189	-0.1249	0.0603	0.3695
[415,]	SLC12A6	-0.3692	0.0808	0.2544	0.1348
[416,]	GGT5	-0.2135	-0.0955	0.0127	0.3691
[417,]	TANC2	-0.3691	0.0222	0.1079	0.3349
[418,]	SMPDL3A	0.2268	0.1739	-0.1398	-0.3689
[419,]	SLC7A2	0.284	0.0376	-0.0326	-0.3686
[420,]	TUBA4A	0.3683	-0.1058	-0.2663	-0.093
[421,]	DOCK10	-0.3682	0.0609	0.1379	0.2605
[422,]	CYTIP	-0.3377	-0.0508	0.1268	0.368
[423,]	ZNF385D	-0.3046	-0.2085	0.3679	0.3062
[424,]	MYO1C	-0.1565	-0.157	0.019	0.3677
[425,]	SUSD2	-0.0304	-0.2198	-0.0711	0.3671
[426,]	MB	-0.2722	-0.0814	0.0783	0.3669
[427,]	C1orf63	-0.3668	0.0938	0.169	0.1913
[428,]	WIPF1	-0.3052	-0.094	0.1425	0.3665
[429,]	LOC221442	-0.3664	0.0869	0.3308	0.0567
[430,]	RBMS1	0.2169	0.1725	-0.1269	-0.3663
[431,]	CSF2RA	-0.1272	-0.0868	-0.1175	0.3663
[432,]	TBC1D3H	-0.3662	0.0524	0.3499	0.0815
[433,]	TBC1D3G	-0.366	0.0503	0.3501	0.0836
[434,]	EGFLAM	-0.088	0.3658	-0.1133	-0.2354
[435,]	CBS	0.082	0.2086	0.0126	-0.3658
[436,]	AHSA2	-0.3651	0.0628	0.219	0.1829
[437,]	ALOX5	-0.2536	-0.1259	0.1155	0.3651
[438,]	RAVER2	-0.3651	0.0724	0.2616	0.1336
[439,]	TMCO6	0.1201	0.1132	0.0894	-0.3648
[440,]	OR5M10	-0.0223	-0.2178	0.3644	-0.0289
[441,]	POLA2	-0.2293	-0.1234	0.0787	0.3643
[442,]	RPF1	0.2782	0.012	-0.3641	-0.0383
[443,]	FAM160A1	0.2749	0.1045	-0.1173	-0.364
[444,]	LPHN3	-0.3638	0.1548	0.006	0.2572
[445,]	STX8	0.1221	0.1824	-0.3638	-0.0522
[446,]	CD14	0.1662	0.0374	0.1278	-0.3637
[447,]	FNIP2	0.2678	0.1255	-0.137	-0.3631
[448,]	LPA	0.2187	0.1946	-0.1635	-0.3631
[449,]	PTGER4	-0.3487	-0.0605	0.1613	0.3631
[450,]	PC	0.3526	0.0036	-0.0885	-0.3629
[451,]	TBC1D3	-0.3628	0.0434	0.3587	0.0805
[452,]	DNTTIP2	0.3045	0.0335	-0.3627	-0.0981
[453,]	APOM	0.3625	-0.0254	-0.1222	-0.3102
[454,]	FAM160A2	-0.2091	-0.0485	0.3622	-0.0013
[455,]	CNTN3	-0.3619	0.0455	0.1489	0.2617
[456,]	LEF1	-0.1541	-0.0937	-0.0648	0.3616
[457,]	TM6SF2	-0.2611	-0.1736	0.3615	0.2156
[458,]	SRC	-0.1659	-0.1484	0.0274	0.3615
[459,]	CLEC1B	-0.2808	0.0354	0.3615	-0.0137
[460,]	PIGV	0.0378	0.1721	0.1198	-0.3613
[461,]	STAG3L3	-0.3611	0.0392	0.3595	0.0827
[462,]	CD83	-0.2971	-0.069	0.1029	0.361
[463,]	DNAH5	0.3605	-0.083	-0.2201	-0.1517
[464,]	USP35	-0.2999	-0.1278	0.3603	0.2091
[465,]	RNU2-1	0.2548	-0.3602	0.2706	-0.1165
[466,]	UNC119	-0.1323	-0.2174	0.0768	0.3601
[467,]	TBC1D24	-0.1854	-0.1598	0.3595	0.1068
[468,]	OLFM2	-0.3592	-0.0586	0.319	0.2349
[469,]	HAX1	0.2779	-0.0029	0.0212	-0.3592
[470,]	EIF5A2	0.1947	-0.0233	-0.359	0.1036
[471,]	SUMO4	-0.3588	0.0284	0.1328	0.2928
[472,]	GCDH	0.1571	0.1744	-0.054	-0.3587
[473,]	NMT2	0.3587	-0.0184	-0.253	-0.1988
[474,]	VIM	-0.098	-0.2023	0.0098	0.3583
[475,]	ITGA9	-0.3582	0.0033	0.1764	0.2841
[476,]	STX3	-0.1736	-0.1561	0.0536	0.3573
[477,]	C9orf103	0.1075	0.2174	-0.0453	-0.3572
[478,]	TBC1D3F	-0.3538	0.0417	0.3571	0.0728
[479,]	FGR	-0.0963	-0.157	-0.0535	0.357
[480,]	SRRM2	-0.2268	-0.0491	0.3569	0.026
[481,]	TMEM45B	-0.3567	-0.0812	0.2962	0.2793
[482,]	POLR1C	0.3567	-0.038	-0.2144	-0.2066
[483,]	WASH3P	-0.3563	-0.0172	0.2986	0.199
[484,]	SLC37A2	-0.3561	-0.0353	0.2502	0.2633
[485,]	H3F3C	0.3559	-0.1095	-0.2929	-0.0497
[486,]	PPFIBP1	-0.3555	0.0553	0.1429	0.2471
[487,]	TRPV4	-0.2867	-0.1018	0.1397	0.3555
[488,]	TAX1BP3	-0.1862	-0.0484	-0.075	0.3554
[489,]	OIT3	-0.2855	0.0216	0.355	0.0146
[490,]	TMPRSS9	-0.3311	0.0662	0.3549	0.017
[491,]	SESN3	-0.2148	0.0432	-0.1602	0.3547
[492,]	LRRC37A2	-0.3545	0.0197	0.286	0.163
[493,]	RPL10A	0.3545	-0.0217	-0.2727	-0.1723
[494,]	NUP54	0.2191	0.1279	-0.3545	-0.1143
[495,]	SLC19A2	0.0756	0.2469	-0.0442	-0.3544
[496,]	PARP6	-0.224	-0.0445	0.3541	0.0194
[497,]	TMEM192	0.2947	0.0903	-0.1369	-0.354
[498,]	CD74	-0.3536	-0.0815	0.2533	0.3137
[499,]	FLJ40292	-0.3532	0.0081	0.2938	0.1687
[500,]	OPTN	-0.2985	-0.0408	0.0748	0.3532
[501,]	SATB2	-0.3385	-0.1096	0.2262	0.3529
[502,]	PPIF	-0.251	-0.0847	0.0692	0.3526
[503,]	TRPV1	-0.3526	0.1001	0.2585	0.0872
[504,]	CES3	-0.3503	0.068	0.3525	0.0406
[505,]	CHL1	0.0427	0.3462	-0.1377	-0.3519
[506,]	GSTO2	0.1724	0.0151	-0.3513	0.0777
[507,]	ODC1	0.3452	-0.1807	-0.3513	0.1015
[508,]	SLC30A10	-0.351	0.3294	0.0906	-0.0453
[509,]	RBM7	0.3221	0.0621	-0.3509	-0.1651
[510,]	MIR1247	0.3314	0.0552	-0.1436	-0.3509
[511,]	ECE1	0.0619	0.1147	0.1532	-0.3509
[512,]	TBC1D3P2	-0.2646	0.0142	0.3508	0.0013
[513,]	THBS3	-0.3507	0.0731	0.3345	0.0508
[514,]	E2F3	-0.1526	-0.1017	-0.043	0.3503
[515,]	FGGY	0.3236	0.1513	-0.2657	-0.3503
[516,]	TBC1D3C	-0.3502	0.0471	0.3351	0.0812
[517,]	DHRS13	0.3501	-0.0292	-0.2163	-0.2075
[518,]	CPD	0.3498	-0.0515	-0.1928	-0.2008
[519,]	CLN5	0.3495	-0.0124	-0.22	-0.2238
[520,]	DNAJA2	0.1788	0.0703	-0.3494	0.0012
[521,]	RPS23	0.1366	0.1361	0.0171	-0.3494
[522,]	MELK	-0.0775	-0.198	-0.0146	0.3493
[523,]	CTNNA3	-0.1584	0.3489	-0.016	-0.2135
[524,]	HIGD1A	0.3489	-0.0844	-0.2847	-0.0787
[525,]	CACHD1	-0.2345	-0.1229	0.103	0.3487
[526,]	C1RL	0.0667	0.1873	0.0438	-0.3486
[527,]	RABGAP1L	-0.3485	0.1138	0.0066	0.2874
[528,]	TFPI	0.3483	0.0737	-0.1995	-0.345
[529,]	PYGB	-0.1735	-0.1532	0.0597	0.3483
[530,]	STAG3L2	-0.3482	0.0408	0.3452	0.0775
[531,]	FLJ44124	-0.3481	0.0807	0.245	0.1173
[532,]	DMRTA1	0.0515	0.2892	-0.0759	-0.348
[533,]	PLCG1	-0.2291	-0.1678	0.1583	0.3479
[534,]	VSTM2L	-0.0932	-0.0726	-0.1637	0.3478
[535,]	CD151	-0.2476	-0.2713	0.3272	0.3477
[536,]	MYO1E	-0.3476	0.0688	0.1108	0.2492
[537,]	KLHDC5	-0.0549	-0.1436	-0.1188	0.3471
[538,]	TAGLN2	-0.0842	-0.2096	0.0134	0.3468
[539,]	KCND3	0.1472	0.1285	0.0096	-0.3467
[540,]	GTF3C6	0.2905	-0.0424	-0.3466	-0.0029
[541,]	PFDN4	0.1764	0.0627	-0.3462	0.0104
[542,]	MLLT3	-0.3461	0.0474	0.1172	0.2678
[543,]	MMP19	-0.1699	-0.1856	0.1018	0.3461
[544,]	TNFRSF21	-0.2319	-0.0742	0.0353	0.3461
[545,]	ANKS1B	-0.3458	0.0201	0.0777	0.3353
[546,]	SNAI2	0.3458	-0.0262	-0.1641	-0.2517
[547,]	TRIM66	-0.3455	0.2059	0.2426	-0.0359
[548,]	TBC1D3B	-0.3455	0.0473	0.3386	0.072
[549,]	RASSF4	-0.2444	-0.2473	0.2923	0.3454
[550,]	SCHIP1	-0.3453	-0.0005	0.1611	0.2862
[551,]	SERPINA3	0.2552	0.0091	0.0206	-0.3453
[552,]	CSF1R	-0.3387	0.0328	0.3449	0.0757
[553,]	ANKRD44	-0.2236	-0.0487	-0.0098	0.3446
[554,]	C21orf91	0.287	0.1166	-0.3444	-0.1935
[555,]	SLCO4C1	-0.1283	0.2497	0.2271	-0.3444
[556,]	FMNL3	-0.2392	-0.0489	0.0126	0.3444
[557,]	ZNF440	0.1946	0.0849	-0.3444	-0.0407
[558,]	CCND2	-0.1562	-0.1081	-0.0222	0.3443
[559,]	CD302	0.2232	0.0896	-0.0465	-0.3441
[560,]	C20orf96	-0.063	-0.2618	0.3441	0.0928
[561,]	SYK	-0.2972	-0.0191	0.0534	0.3441
[562,]	RARS	0.1825	0.011	-0.3441	0.0637
[563,]	LCP1	-0.3185	-0.0949	0.1883	0.3438
[564,]	CYP3A43	-0.3437	0.2761	0.2443	-0.1248
[565,]	IL2RG	-0.1464	-0.2213	0.1209	0.3435
[566,]	CWC15	0.343	0.0305	-0.2598	-0.2328
[567,]	CGRRF1	0.3429	-0.0944	-0.2756	-0.0671
[568,]	LMNB1	-0.0123	-0.1095	-0.2209	0.3429
[569,]	RPL21P28	0.3424	0.1272	-0.3185	-0.2977
[570,]	PCOLCE2	-0.0823	0.3343	0.0432	-0.3421
[571,]	LGSN	-0.036	0.3419	-0.1321	-0.2542
[572,]	ACOT12	-0.3418	-0.0453	0.221	0.2835
[573,]	TARBP1	-0.2293	-0.1209	0.1011	0.3417
[574,]	C9orf91	-0.3414	-0.11	0.3012	0.291
[575,]	SMOC1	0.1177	0.1911	-0.0413	-0.3414
[576,]	ZBTB8OS	0.3413	-0.0615	-0.1207	-0.2415
[577,]	ABR	-0.2682	-0.1742	0.2297	0.3412
[578,]	ITGB2	-0.2516	-0.054	0.0407	0.3411
[579,]	MAST4	-0.3404	0.0715	0.1343	0.2163
[580,]	EPB49	-0.34	0.0083	0.1858	0.2472
[581,]	NDUFS5	0.3399	-0.0558	-0.1485	-0.2222
[582,]	EPB41L4A	-0.2892	-0.0069	0.0302	0.3399
[583,]	FAM169A	0.202	-0.141	-0.3398	0.2204
[584,]	EIF5	0.3398	0.1041	-0.238	-0.3374
[585,]	EMILIN2	-0.0104	-0.2118	-0.0791	0.3397
[586,]	CADM2	0.0869	0.2701	-0.1094	-0.3393
[587,]	LSM6	0.198	0.2096	-0.3389	-0.2011
[588,]	PDIA5	0.1305	0.206	-0.0827	-0.3388
[589,]	ST6GALNAC6	0.2519	0.088	-0.0909	-0.3387
[590,]	LITAF	0.213	-0.3386	-0.0742	0.2128
[591,]	CEP57	0.2419	0.13	-0.3383	-0.1593
[592,]	TPPP2	0.0737	0.221	-0.0244	-0.3381
[593,]	CORO1A	-0.1244	-0.2148	0.0875	0.3378
[594,]	RDH16	-0.3376	0.2047	0.1949	-0.0023
[595,]	GAS6	-0.3296	-0.1259	0.2535	0.3376
[596,]	MVD	-0.2614	0.0332	-0.0616	0.3376
[597,]	BAIAP2L1	0.3374	-0.247	-0.1223	-0.0101
[598,]	NIP7	0.3373	-0.1112	-0.2303	-0.0797
[599,]	PPARA	0.0655	0.1951	0.0217	-0.3371
[600,]	ELOVL5	-0.104	-0.172	0.0008	0.3369
[601,]	TGFB1	-0.2568	-0.058	0.0585	0.3369
[602,]	LNX2	0.3363	-0.0366	-0.3208	-0.0892
[603,]	SF3B14	0.0562	0.1547	-0.3358	0.0385
[604,]	ABHD1	-0.3358	0.0569	0.2512	0.1254
[605,]	RPS3A	0.2796	0.0986	-0.3357	-0.1702
[606,]	ACMSD	0.1769	0.17	-0.1021	-0.3355
[607,]	KCTD14	0.3355	-0.0818	-0.2226	-0.12
[608,]	SAMD5	0.0439	0.3352	-0.2393	-0.2506
[609,]	LCMT2	0.3206	0.041	-0.3347	-0.1519
[610,]	GPD1	-0.3346	0.0204	0.1536	0.2542
[611,]	FXYD5	-0.2735	-0.0998	0.1427	0.3341
[612,]	BLNK	0.1308	0.1216	0.0279	-0.3341
[613,]	IFNAR1	0.334	0.0471	-0.2551	-0.246
[614,]	PLSCR4	0.2523	0.2102	-0.2652	-0.334
[615,]	SRD5A1	0.2176	0.0613	-0.0113	-0.3339
[616,]	SMPD3	-0.3338	-0.0708	0.2231	0.3027
[617,]	TIMM9	0.3337	-0.0009	-0.2744	-0.1703
[618,]	FUNDC2	0.1912	0.1724	-0.1282	-0.3331
[619,]	ABCA6	0.172	0.204	-0.1447	-0.3331
[620,]	SLC5A6	0.3329	-0.1879	-0.0005	-0.1836
[621,]	SNORD49B	0.3251	-0.0333	-0.0332	-0.3328
[622,]	HOOK1	0.2069	0.1536	-0.3326	-0.1496
[623,]	CENPJ	-0.3325	0.0133	0.163	0.252
[624,]	UBXN8	0.3325	-0.0209	-0.2793	-0.1402
[625,]	HPR	0.1617	0.1643	-0.0765	-0.3323
[626,]	PLCB2	-0.3319	-0.0376	0.2692	0.2193
[627,]	ABCC6	-0.2963	-0.0268	0.3317	0.1072
[628,]	TMEM178	-0.2799	-0.0121	0.3316	0.069
[629,]	SIRT1	0.2053	0.1712	-0.1483	-0.3314
[630,]	C2orf16	-0.3312	0.1735	0.2518	-0.0224
[631,]	PDE7A	-0.1548	-0.0783	-0.05	0.3308
[632,]	AGAP7	-0.3307	0.0625	0.3188	0.0526
[633,]	DFNA5	-0.2979	-0.1044	0.1875	0.3304
[634,]	KLHL11	0.3304	-0.0083	-0.1114	-0.3009
[635,]	ADRA1A	-0.3302	0.2422	0.1553	-0.0221
[636,]	RPL23P8	0.33	-0.0677	-0.0013	-0.3253
[637,]	SULT1A2	0.3295	-0.0025	-0.2436	-0.1904
[638,]	CD36	-0.2786	-0.0514	0.3294	0.1171
[639,]	YWHAH	0.0287	-0.2283	-0.0994	0.3293
[640,]	SUN2	0.1938	0.0807	-0.0098	-0.3293
[641,]	CXorf26	0.2861	0.011	-0.3292	-0.0776
[642,]	TMEM144	-0.1332	-0.1703	0.0485	0.3289
[643,]	LEPR	0.3289	-0.0123	-0.2173	-0.2009
[644,]	INPP5B	-0.3289	0.1297	0.2949	-0.0102
[645,]	JTB	0.1113	0.0713	0.1185	-0.3288
[646,]	GINS3	-0.1183	-0.273	0.1697	0.3285
[647,]	C6	0.0888	0.1653	0.0198	-0.3281
[648,]	PIGH	0.328	-0.0239	-0.2121	-0.1902
[649,]	GPR132	-0.1098	-0.0942	-0.0879	0.3278
[650,]	PAIP1	0.2888	0.0758	-0.3278	-0.1609
[651,]	MRPL22	0.2759	0.0655	-0.3273	-0.1328
[652,]	ABCE1	0.327	-0.0156	-0.3104	-0.1125
[653,]	CRADD	0.2283	0.0652	-0.0397	-0.3269
[654,]	ANP32E	0.1734	0.1908	-0.3269	-0.1584
[655,]	KIF21A	-0.3268	0.0779	0.0367	0.2777
[656,]	UNC5B	-0.1777	-0.1211	0.0459	0.3266
[657,]	BSG	-0.0637	-0.2061	0.003	0.3265
[658,]	AHCY	0.2589	0.0839	-0.1092	-0.3261
[659,]	PFKL	-0.247	-0.0362	0.0268	0.3261
[660,]	FLJ45340	-0.3204	0.0188	0.3258	0.0868
[661,]	TNRC6A	-0.3257	0.0245	0.2469	0.156
[662,]	CTTNBP2	-0.3257	0.0223	0.1519	0.2424
[663,]	TIE1	-0.3254	-0.0248	0.3122	0.158
[664,]	C7orf29	0.2421	-0.0254	0.0641	-0.3253
[665,]	RHOBTB3	-0.0375	0.3252	-0.1565	-0.2106
[666,]	EZH2	0.0008	-0.2721	0.0048	0.3252
[667,]	LAMA5	-0.243	-0.237	0.3252	0.3022
[668,]	C17orf79	0.3252	-0.077	-0.0765	-0.2417
[669,]	APAF1	-0.2469	0.0472	-0.0871	0.3251
[670,]	CHST11	-0.2173	-0.164	0.1624	0.3251
[671,]	PGP	-0.0894	-0.1736	-0.0041	0.3251
[672,]	CHAF1B	0.0031	-0.2856	0.0205	0.325
[673,]	RPL26	0.2417	0.0676	-0.3249	-0.0952
[674,]	ADCY10	-0.0682	0.3015	0.049	-0.3249
[675,]	TRAPPC4	0.3247	-0.087	-0.1074	-0.2018
[676,]	LIMCH1	-0.3246	0.2545	0.0537	0.0455
[677,]	RFPL1	-0.3246	-0.0107	0.3183	0.1344
[678,]	GLRX5	0.3246	0.0296	-0.1899	-0.2705
[679,]	GPN3	0.3244	0.0374	-0.25	-0.2267
[680,]	SHC2	-0.2382	0.0014	0.3243	0.0075
[681,]	TEK	-0.3241	0.1088	0.1934	0.0987
[682,]	EMR4P	-0.2721	0.031	0.324	0.0138
[683,]	BRIX1	0.3235	-0.0108	-0.3017	-0.1216
[684,]	MCEE	0.2491	0.1872	-0.2409	-0.3235
[685,]	NUDCD2	0.2248	0.132	-0.3234	-0.1537
[686,]	RPL7A	0.1016	0.1439	-0.3232	-0.0159
[687,]	LAMP3	-0.1821	-0.0652	-0.0209	0.323
[688,]	RPL17	0.323	0.0155	-0.2138	-0.2303
[689,]	SNORA41	0.3229	-0.269	0.2686	-0.3098
[690,]	C8A	0.0552	0.203	0.0089	-0.3228
[691,]	RFX5	-0.0912	-0.1427	-0.0414	0.3226
[692,]	PITPNC1	-0.3226	0.1234	0.1224	0.1417
[693,]	FBXO4	0.3224	-0.0534	-0.245	-0.1185
[694,]	ZNF480	0.3222	-0.0632	-0.161	-0.1803
[695,]	SPATS2	-0.0999	-0.1281	-0.0486	0.322
[696,]	PKD1L2	-0.1618	0.0354	0.322	-0.1263
[697,]	DCAF13	0.221	-0.0089	-0.3219	0.0208
[698,]	ABCC5	-0.3217	0.0314	0.2265	0.1606
[699,]	ATP6V0D1	-0.124	-0.192	0.0738	0.3216
[700,]	MIR622	0.149	-0.2591	-0.2171	0.3215
[701,]	ZNF470	0.3213	0.0751	-0.1999	-0.3129
[702,]	DARS	0.3212	-0.0492	-0.2264	-0.1386
[703,]	GPR89B	0.321	0.0481	-0.2188	-0.2631
[704,]	ABCA7	-0.251	-0.1591	0.2077	0.321
[705,]	ABCC6P2	-0.2486	-0.0359	0.3208	0.0687
[706,]	HSF4	-0.2653	-0.0599	0.3207	0.1187
[707,]	RAP2A	-0.1798	-0.0614	-0.0268	0.3207
[708,]	GRAMD3	-0.1003	0.3207	0.0508	-0.31
[709,]	MMP14	-0.2171	-0.0656	0.0316	0.3206
[710,]	THRB	-0.3147	0.3206	0.0977	-0.0857
[711,]	LPHN1	-0.0959	-0.1881	0.0303	0.3204
[712,]	ILDR2	-0.3203	0.0461	0.1567	0.2026
[713,]	GPR52	-0.32	0.0029	0.1005	0.3042
[714,]	CLSPN	-0.1369	-0.1879	0.0882	0.3199
[715,]	PPP1R9B	-0.2313	0.0204	-0.0661	0.3198
[716,]	ZNF22	0.105	0.199	-0.0589	-0.3197
[717,]	DCT	0.0923	0.1749	-0.0079	-0.3197
[718,]	TMEM126A	0.3197	0.0475	-0.1788	-0.2959
[719,]	C11orf82	-0.0811	-0.0532	-0.1756	0.3196
[720,]	RPL21	0.3132	0.1338	-0.3189	-0.2692
[721,]	PREX1	-0.3189	-0.0571	0.1715	0.313
[722,]	FLJ39653	-0.3184	0.1334	0.3022	-0.0341
[723,]	TIMP2	-0.3181	0.0088	0.1868	0.2185
[724,]	DONSON	-0.1758	-0.1509	0.0941	0.318
[725,]	PROL1	-0.318	-0.0448	0.3019	0.1822
[726,]	CD2	0.0293	-0.264	-0.0381	0.3179
[727,]	FLT4	-0.259	0.0325	0.3179	0.0011
[728,]	SNED1	-0.3142	0.0429	0.3174	0.0574
[729,]	TMED3	-0.224	-0.0534	0.0284	0.3172
[730,]	TSPAN5	0.3171	-0.0539	-0.1671	-0.1799
[731,]	BCL2	-0.1298	-0.0926	-0.0499	0.317
[732,]	SERPINB1	0.3164	-0.2522	-0.2449	0.1302
[733,]	DOCK9	-0.3162	0.0231	0.1143	0.2627
[734,]	RHBDF2	0.0651	-0.2965	-0.041	0.3157
[735,]	MUT	0.1354	0.1978	-0.1048	-0.3155
[736,]	LSM1	0.2651	0.0475	-0.3153	-0.1082
[737,]	SLC19A1	-0.1391	-0.2641	0.2019	0.315
[738,]	MED4	0.1745	0.1083	-0.3148	-0.0702
[739,]	KPNA2	0.0994	-0.3072	-0.0735	0.3147
[740,]	PILRA	-0.2837	-0.116	0.3144	0.2151
[741,]	ANXA4	-0.0696	-0.1177	-0.0968	0.3144
[742,]	BICD1	-0.2635	-0.097	0.1473	0.3143
[743,]	RRAGD	0.2051	0.1331	-0.3142	-0.1387
[744,]	FGFR2	0.0648	-0.2298	-0.1307	0.3141
[745,]	FLVCR2	0.314	-0.2409	-0.1464	0.0327
[746,]	CDH5	-0.314	0.0088	0.3001	0.1137
[747,]	MAGED2	-0.2324	-0.0393	0.0245	0.3139
[748,]	STK10	-0.2518	-0.0745	0.1004	0.3139
[749,]	RAPH1	-0.3136	0.0705	0.171	0.152
[750,]	TUBA1C	0.3135	-0.2714	-0.2124	0.1286
[751,]	IMP3	0.3047	0.0382	-0.125	-0.3135
[752,]	NKAPP1	-0.3132	0.0268	0.2858	0.1034
[753,]	TOMM22	0.3131	-0.1318	-0.0261	-0.2046
[754,]	NRG3	-0.181	-0.013	-0.083	0.313
[755,]	PARVG	-0.3129	-0.0528	0.2427	0.2377
[756,]	ATP8B4	-0.3128	0.1677	0.1874	0.0185
[757,]	TUBG1	-0.0599	-0.2164	0.0276	0.3127
[758,]	TFAM	0.2265	0.134	-0.3127	-0.1677
[759,]	TCF7	0.2178	0.0492	-0.3125	-0.054
[760,]	KIAA1598	-0.1914	-0.095	0.0451	0.3125
[761,]	FLJ39639	-0.3125	0.0222	0.1689	0.2112
[762,]	C9orf46	0.3123	-0.145	-0.1964	-0.0375
[763,]	RPF2	0.3123	0.0097	-0.2814	-0.1505
[764,]	ZNF692	-0.2722	0.0015	0.3122	0.0601
[765,]	SEC14L3	-0.3122	-0.0449	0.1501	0.3087
[766,]	RPL36A	0.3044	0.0436	-0.312	-0.1549
[767,]	ANXA10	0.175	0.1849	-0.1472	-0.3114
[768,]	NUDT21	0.1191	0.1195	-0.3114	-0.0181
[769,]	SEC31B	-0.3113	-0.0135	0.2871	0.1488
[770,]	CFL2	0.3064	0.0511	-0.3113	-0.1671
[771,]	LENG8	-0.2545	-0.0627	0.3108	0.1174
[772,]	MCOLN1	-0.2114	-0.163	0.3107	0.186
[773,]	CENPN	0.2582	-0.132	-0.3106	0.1142
[774,]	PLEKHA7	-0.3104	0.1528	0.0671	0.1396
[775,]	CNTN1	-0.2855	0.1187	-0.1147	0.3103
[776,]	WASH7P	-0.3103	-0.0156	0.247	0.1855
[777,]	RNF139	0.1925	0.1277	-0.3101	-0.1202
[778,]	PSMD12	0.2622	0.064	-0.3101	-0.1292
[779,]	MRPL3	0.1713	0.0684	-0.3099	-0.0222
[780,]	CXCR7	-0.0924	-0.1775	0.023	0.3098
[781,]	C18orf21	0.104	0.1719	-0.3095	-0.0648
[782,]	RECK	-0.3094	-0.0242	0.2357	0.2049
[783,]	TTK	0.0304	-0.1893	-0.133	0.3094
[784,]	RPS14P3	0.3092	0.0662	-0.2897	-0.2081
[785,]	UTP14A	0.3088	-0.0476	-0.2224	-0.1287
[786,]	RG9MTD2	0.1361	0.2286	-0.3088	-0.174
[787,]	CASK	-0.1614	-0.0706	-0.026	0.3086
[788,]	SHPK	-0.3075	0.0315	0.3085	0.0708
[789,]	TRAM2	0.2535	-0.047	0.0585	-0.3083
[790,]	RASGRP3	-0.3083	0.0038	0.2149	0.1878
[791,]	MRPL9	0.3083	0.0021	-0.2158	-0.1942
[792,]	FANCB	-0.1471	-0.129	0.0347	0.3081
[793,]	LZTFL1	0.2067	0.0977	-0.3081	-0.1031
[794,]	ZNF770	0.0788	0.1849	-0.3081	-0.0507
[795,]	SYT7	-0.2416	-0.1579	0.308	0.2194
[796,]	HNRNPF	0.2249	0.0187	-0.3079	-0.03
[797,]	TLE2	0.3079	-0.1332	-0.0694	-0.1583
[798,]	AP1G2	-0.2919	-0.0914	0.3077	0.2013
[799,]	KCNK3	0.0847	0.1667	0.0003	-0.3075
[800,]	TNIK	0.3075	0.0189	-0.1451	-0.2758
[801,]	ZNF354C	0.1358	0.0855	0.0399	-0.3072
[802,]	RPL11	0.266	0.0626	-0.307	-0.1348
[803,]	INPP4A	-0.3069	-0.0246	0.2378	0.2003
[804,]	EXOC8	0.1723	0.1171	-0.3068	-0.0852
[805,]	CDK5RAP2	-0.2434	-0.0628	0.0808	0.3065
[806,]	PRKX	-0.2171	0.0174	-0.0667	0.3064
[807,]	MRPL47	0.3062	-0.0844	-0.2912	-0.0201
[808,]	KIAA1797	-0.2592	-0.0077	0.0276	0.306
[809,]	ST6GALNAC2	-0.3059	0.0178	0.0847	0.2825
[810,]	EPOR	-0.2082	-0.0065	0.3058	-0.0037
[811,]	MKNK1	-0.2012	-0.0823	0.3058	0.0798
[812,]	LGALS3BP	-0.2372	-0.1635	0.2117	0.3057
[813,]	FLII	-0.1513	-0.1102	0.0178	0.3055
[814,]	TMEM206	-0.0875	-0.1014	-0.0839	0.3053
[815,]	NOD2	-0.1951	-0.1135	0.0842	0.3052
[816,]	FAM193B	-0.2421	0.0002	0.3052	0.0307
[817,]	AGXT2	0.0011	0.1988	0.0707	-0.305
[818,]	TXNDC9	0.305	-0.1434	-0.1273	-0.0914
[819,]	PLK4	0.0086	-0.1805	-0.1094	0.305
[820,]	ABCC1	-0.2728	-0.1467	0.2395	0.3048
[821,]	DOCK5	-0.3048	-0.0752	0.1881	0.303
[822,]	STBD1	0.3044	-0.0781	-0.2242	-0.0845
[823,]	UBE2E2	0.3044	-0.1105	-0.1118	-0.1442
[824,]	C14orf45	-0.0202	0.1189	-0.3038	0.1482
[825,]	UBP1	-0.0652	-0.1018	-0.1126	0.3036
[826,]	ANGPTL3	0.3036	-0.0181	-0.128	-0.2411
[827,]	NBPF9	-0.3035	0.0819	0.1001	0.1881
[828,]	DIRAS3	0.0307	0.2905	-0.0991	-0.3034
[829,]	UMPS	0.3034	-0.0243	-0.2599	-0.1171
[830,]	CDC26	0.1387	0.1705	-0.0856	-0.3033
[831,]	ENG	-0.2698	-0.159	0.2542	0.3032
[832,]	MKI67IP	0.3032	-0.0827	-0.1693	-0.1259
[833,]	LIG1	-0.229	-0.104	0.1212	0.3031
[834,]	TRIB3	0.3028	-0.2023	-0.007	-0.1231
[835,]	MAPK8IP3	-0.28	-0.0483	0.3026	0.1387
[836,]	FAM102A	-0.2954	-0.0915	0.3026	0.2103
[837,]	NR1I3	-0.1506	0.1847	0.3005	-0.3025
[838,]	TMPO	0.1202	0.3023	-0.2494	-0.2962
[839,]	C8orf40	0.1985	0.1757	-0.1784	-0.302
[840,]	RNF125	0.0551	0.3017	-0.2211	-0.2397
[841,]	CLDN12	0.2771	-0.0426	0.0112	-0.3012
[842,]	POLM	-0.2191	-0.0001	0.3011	0.0061
[843,]	ENGASE	-0.301	0.045	0.2819	0.0697
[844,]	EIF3J	0.2876	-0.0671	-0.3009	-0.0096
[845,]	THG1L	0.1776	0.0891	-0.3005	-0.0634
[846,]	UBA2	0.3004	-0.0291	-0.2165	-0.1458
[847,]	PRPSAP1	-0.2115	0.1202	0.3002	-0.1486
[848,]	MOCS1	0.0688	0.2074	-0.0418	-0.3002
[849,]	PEPD	-0.2807	-0.0977	0.1885	0.3002
[850,]	MOSPD1	0.2999	-0.0757	-0.1844	-0.1169
[851,]	KIAA1143	0.1352	0.1687	-0.2999	-0.1081
[852,]	FAM9B	0.2997	0.1076	-0.2749	-0.2596
[853,]	PRKCH	-0.2995	0.04	0.1109	0.2245
[854,]	ABCG5	-0.2871	0.1082	0.2994	-0.0396
[855,]	SMARCA5	0.216	0.0554	-0.2994	-0.0709
[856,]	LIMK1	-0.1507	-0.1435	0.0696	0.2994
[857,]	FBXO33	0.2994	-0.0796	-0.2373	-0.065
[858,]	DPH3	0.2765	-0.1075	-0.2993	0.0518
[859,]	SLC23A1	-0.2992	0.0131	0.2613	0.1244
[860,]	SVIL	-0.2991	0.11	0.0242	0.2154
[861,]	ARHGEF6	-0.2991	-0.0156	0.2615	0.1589
[862,]	CCR7	-0.2333	-0.1178	0.1507	0.2991
[863,]	PIGW	0.2486	-0.0365	-0.2987	-0.0003
[864,]	LGALS9B	-0.2184	-0.148	0.1721	0.2985
[865,]	NAPEPLD	-0.0019	0.292	-0.0611	-0.2985
[866,]	MTR	-0.2984	0.1749	0.054	0.1095
[867,]	MAT1A	0.0922	0.1682	-0.0226	-0.2984
[868,]	RIN3	-0.2983	0.1362	0.1305	0.089
[869,]	CAMLG	0.1777	0.0003	-0.2983	0.0424
[870,]	GPR89A	0.2981	0.0721	-0.263	-0.2249
[871,]	LBR	0.298	-0.0033	-0.2572	-0.1384
[872,]	SPTAN1	-0.1473	-0.0737	-0.0292	0.2977
[873,]	CHD3	-0.2101	-0.0533	0.0309	0.2975
[874,]	ASXL3	-0.0327	0.2975	-0.0951	-0.2369
[875,]	TAF9B	0.2975	-0.0279	-0.1669	-0.1874
[876,]	SPTBN1	-0.0521	-0.1887	-0.0042	0.2974
[877,]	CALCOCO1	-0.1592	0.0229	0.2972	-0.0924
[878,]	PPM1K	0.0843	0.2816	-0.1696	-0.297
[879,]	CBX3	0.2348	0.0375	-0.2969	-0.0747
[880,]	GOT1	0.2969	-0.0367	-0.0648	-0.2659
[881,]	TXNL4A	0.2074	0.0407	-0.2968	-0.0448
[882,]	SYPL1	0.2968	-0.1731	-0.164	-0.0129
[883,]	LOC388692	-0.2967	0.0602	0.1731	0.1417
[884,]	RSPO3	0.1908	0.106	-0.2965	-0.1037
[885,]	MFAP3L	-0.053	0.2965	-0.048	-0.2521
[886,]	ZNF830	0.189	0.1605	-0.2963	-0.1678
[887,]	FMO5	0.2097	0.0804	-0.0694	-0.2961
[888,]	MKX	0.2957	0.0395	-0.2411	-0.2016
[889,]	MBNL3	0.241	0.1377	-0.1932	-0.2954
[890,]	ARPC5	-0.1571	-0.0512	-0.044	0.2954
[891,]	IKZF2	-0.2951	0.0167	0.0693	0.2842
[892,]	GNPNAT1	0.2951	0.072	-0.2206	-0.2584
[893,]	COLQ	-0.2951	0.0454	0.1516	0.1766
[894,]	MAOA	0.0112	0.2949	-0.105	-0.2795
[895,]	CNST	0.021	0.2473	-0.0358	-0.2949
[896,]	HEMK1	-0.2949	0.1272	0.2438	-0.0042
[897,]	DYNLT1	-0.0053	-0.1545	-0.1141	0.2946
[898,]	FANCG	-0.106	-0.1776	0.0595	0.2944
[899,]	DOCK2	-0.2869	-0.0387	0.1226	0.2942
[900,]	TNFAIP2	-0.1922	-0.2193	0.2385	0.2941
[901,]	C4orf42	-0.2941	0.1373	0.0782	0.1285
[902,]	XRCC3	-0.0501	-0.0686	-0.1688	0.294
[903,]	ADCY7	-0.1793	-0.1419	0.1138	0.294
[904,]	CBLC	0.294	-0.1851	-0.0886	-0.0612
[905,]	HDAC6	-0.1244	-0.1315	0.0228	0.2936
[906,]	FANCA	-0.1301	-0.187	0.1075	0.2934
[907,]	MRPL15	0.2934	0.0045	-0.2421	-0.1555
[908,]	SCARNA1	0.226	-0.2309	0.2932	-0.2577
[909,]	SEPN1	-0.1459	-0.1895	0.1341	0.2926
[910,]	PAN2	-0.257	0.0758	0.2926	-0.0316
[911,]	SIRT5	0.0349	0.2924	-0.1809	-0.2388
[912,]	FAIM3	-0.292	-0.0381	0.1432	0.2817
[913,]	ATP2A3	-0.0403	-0.2023	0.0042	0.2918
[914,]	C5orf43	0.267	0.0826	-0.2918	-0.1739
[915,]	GCH1	0.2462	0.0617	-0.1	-0.2917
[916,]	NFATC2IP	-0.246	-0.0484	0.2917	0.1064
[917,]	MIR224	-0.2152	-0.1354	0.1581	0.2915
[918,]	VAV2	-0.1744	-0.067	0.0068	0.2913
[919,]	NSMCE1	0.2175	0.0763	-0.0802	-0.2912
[920,]	C12orf51	-0.2909	0.0805	0.1665	0.1158
[921,]	PDE2A	-0.2682	0.0973	0.2907	-0.0422
[922,]	BUB1B	0.02	-0.2321	-0.0382	0.2907
[923,]	AP4S1	0.2161	0.1446	-0.2901	-0.1875
[924,]	MRPS12	0.2901	-0.106	-0.2341	-0.0243
[925,]	PHLPP2	-0.0579	-0.29	0.2229	0.2274
[926,]	OPHN1	-0.2899	0.0489	0.0262	0.2765
[927,]	TUBB3	0.2899	-0.1731	-0.1114	-0.0505
[928,]	SNX29	-0.2707	-0.0074	0.0617	0.2898
[929,]	MAD2L1BP	0.2897	0.0025	-0.2188	-0.169
[930,]	MAN2A2	-0.2555	-0.0161	0.2897	0.0807
[931,]	MDFIC	-0.2537	0.0602	-0.0552	0.2896
[932,]	UBE2NL	0.2896	-0.0565	-0.1779	-0.1333
[933,]	FAM173B	0.249	0.0733	-0.1222	-0.2896
[934,]	APOBEC3D	-0.1737	0.0184	-0.1098	0.2894
[935,]	CNBP	0.0989	0.2193	-0.2894	-0.1337
[936,]	FAM168B	0.2893	-0.0421	-0.1714	-0.1561
[937,]	NKRF	0.2787	0.042	-0.1215	-0.289
[938,]	KRCC1	0.2889	0.0564	-0.1866	-0.2618
[939,]	C9orf30	0.063	-0.128	-0.2398	0.2887
[940,]	SEC16B	-0.2789	0.0472	0.2887	0.0337
[941,]	RAPGEF2	-0.2885	0.2114	0.0629	0.0452
[942,]	FBXO5	0.1769	0.0549	-0.2885	-0.0316
[943,]	VPS52	-0.1472	-0.0905	0.2885	0.038
[944,]	RPS18	0.0727	0.122	-0.2884	0.0158
[945,]	CHCHD1	0.2694	0.0805	-0.2884	-0.1773
[946,]	ALKBH2	0.2877	0.0041	-0.1929	-0.1912
[947,]	PACS1	-0.0149	-0.1929	-0.0394	0.2875
[948,]	PCLO	-0.2721	-0.0256	0.0915	0.2874
[949,]	RAB4A	0.2873	0.0447	-0.2494	-0.1904
[950,]	MED9	0.2873	-0.1891	-0.0487	-0.0832
[951,]	TRPM4	-0.1912	-0.1891	0.2033	0.2872
[952,]	PLGLA	0.1446	0.0698	0.0265	-0.2871
[953,]	NACA2	0.2867	-0.0538	-0.0427	-0.252
[954,]	MORN2	0.2866	0.0545	-0.2663	-0.1864
[955,]	CEP72	-0.2866	0.0693	0.2018	0.0929
[956,]	TRIM35	0.2865	-0.2188	-0.1618	0.0536
[957,]	TTC33	0.2532	0.1369	-0.2864	-0.2274
[958,]	ENPP1	0.0109	0.277	-0.0722	-0.2863
[959,]	UBE2N	0.2599	-0.062	-0.2863	0.0056
[960,]	LYRM7	0.1696	0.2001	-0.2863	-0.2008
[961,]	RDH12	0.2862	-0.038	-0.075	-0.2421
[962,]	SRRD	0.1167	0.172	-0.2862	-0.1012
[963,]	RPL31	0.1653	0.0467	-0.2859	-0.0094
[964,]	SELP	0.0501	-0.106	-0.2488	0.2858
[965,]	EMP2	0.2855	-0.0276	-0.1357	-0.2005
[966,]	FOXM1	0.1412	-0.2854	-0.0418	0.2087
[967,]	KLHL6	-0.268	-0.052	0.1246	0.2852
[968,]	USP1	0.21	0.0314	-0.2851	-0.047
[969,]	TOR1AIP1	0.0558	0.081	0.1334	-0.285
[970,]	RBBP8	0.2428	-0.153	-0.2848	0.136
[971,]	CLC	-0.2545	-0.1473	0.2846	0.2433
[972,]	GXYLT1	0.1491	0.1867	-0.2845	-0.1606
[973,]	GTPBP10	0.2843	0.0315	-0.185	-0.2272
[974,]	RPS7	0.2501	0.0551	-0.2842	-0.1261
[975,]	EXOC3L2	-0.1739	-0.0844	0.2842	0.0674
[976,]	TM6SF1	-0.2457	-0.0848	0.1397	0.2841
[977,]	ZFAND6	0.284	0.0255	-0.2449	-0.1668
[978,]	PLEKHA4	0.2838	-0.0218	-0.124	-0.2156
[979,]	LRP6	-0.2837	0.1894	0.1597	-0.0193
[980,]	POFUT2	-0.2836	0.0627	0.2021	0.097
[981,]	ACAA1	-0.2836	0.1724	0.2645	-0.0913
[982,]	RASL10B	0.2835	0.0487	-0.2044	-0.2301
[983,]	KRT18	0.1382	-0.2079	-0.2294	0.2833
[984,]	GARNL3	-0.2833	0.0629	0.0167	0.2597
[985,]	SUGT1	0.1692	0.0581	-0.283	-0.0306
[986,]	MRPS35	0.283	0.049	-0.2664	-0.1752
[987,]	OXSM	0.2826	-0.0048	-0.083	-0.2709
[988,]	AEN	0.228	-0.2306	-0.2825	0.2466
[989,]	C19orf66	0.0302	-0.0266	0.2825	-0.2539
[990,]	TAF7	0.2597	0.1656	-0.2727	-0.2824
[991,]	RPL18A	0.2824	-0.1205	-0.0239	-0.1822
[992,]	SQRDL	0.2822	0.0266	-0.2815	-0.1336
[993,]	MYO1F	-0.2757	-0.0729	0.168	0.2819
[994,]	ZNF347	0.2818	-0.0034	-0.2754	-0.1023
[995,]	TRPV2	-0.0359	-0.1695	-0.0358	0.2817
[996,]	CCT2	0.2816	-0.0891	-0.2776	0.0041
[997,]	ITIH4	0.137	0.0647	0.0375	-0.2812
[998,]	COMMD3	0.281	-0.0505	-0.1716	-0.1354
[999,]	NOC3L	0.2809	-0.0175	-0.2323	-0.1218
[1000,]	MRPL13	0.2806	-0.1024	-0.2498	-0.0031
[1001,]	ECM2	0.1174	0.1773	-0.0909	-0.2805
[1002,]	LAMB2	-0.1134	-0.1617	0.064	0.2803
[1003,]	NAV1	-0.2503	-0.0913	0.1594	0.2803
[1004,]	MRPL19	0.2331	-0.0254	-0.2802	-0.0108
[1005,]	ALDOA	-0.0493	-0.1613	-0.0264	0.2802
[1006,]	DYNC1H1	-0.2303	-0.0374	0.0574	0.28
[1007,]	ZNF547	0.2039	-0.0492	-0.2799	0.0539
[1008,]	COL27A1	-0.2799	-0.0592	0.2794	0.1724
[1009,]	SULT2A1	0.2798	-0.0036	-0.0784	-0.273
[1010,]	WDFY4	-0.2363	-0.1025	0.1559	0.2797
[1011,]	SNRPE	0.2797	-0.0195	-0.2006	-0.1459
[1012,]	ELMO2	-0.0496	-0.1595	-0.0278	0.2797
[1013,]	PAQR5	-0.0615	-0.2448	0.1064	0.2796
[1014,]	MTOR	-0.1121	-0.1452	0.0404	0.2795
[1015,]	MCOLN3	-0.1327	-0.1168	0.0304	0.2793
[1016,]	MRPL46	0.2793	0.0113	-0.1899	-0.1922
[1017,]	MAML2	-0.2793	-0.07	0.19	0.2634
[1018,]	HNRNPH2	0.2417	-0.0231	-0.2791	-0.0253
[1019,]	PGS1	-0.2343	-0.1022	0.2791	0.1683
[1020,]	SLC25A4	0.2327	0.0722	-0.1101	-0.2789
[1021,]	NBEAL2	-0.2116	-0.0939	0.1104	0.2788
[1022,]	C15orf38	-0.1845	-0.0458	0.006	0.2788
[1023,]	TIPRL	0.2787	-0.0724	-0.2785	-0.0118
[1024,]	MMADHC	0.2133	0.0967	-0.1167	-0.2786
[1025,]	DCUN1D4	0.246	0.1783	-0.2783	-0.276
[1026,]	EEF1B2	0.2782	0.014	-0.1105	-0.2641
[1027,]	CAMSAP1	0.1922	-0.0818	-0.2778	0.1061
[1028,]	ZNF639	0.2776	0.0733	-0.2508	-0.2118
[1029,]	NUDT9	0.0949	0.1974	-0.2775	-0.1126
[1030,]	PLA2G16	0.2047	0.1593	-0.1923	-0.2774
[1031,]	FAM89A	0.2774	0.0527	-0.2517	-0.1857
[1032,]	MRPS33	0.2563	0.0505	-0.1149	-0.2774
[1033,]	DAPK2	-0.1457	-0.0554	-0.0337	0.2773
[1034,]	RPS17	0.1685	0.1211	-0.2773	-0.1113
[1035,]	MRPS23	0.2578	0.0012	-0.2771	-0.0766
[1036,]	EPB41L5	0.0806	0.2389	-0.1282	-0.277
[1037,]	ERH	0.1571	0.031	-0.2769	0.0117
[1038,]	SMARCA4	-0.1104	-0.1129	-0.0035	0.2768
[1039,]	PARD3B	-0.2766	0.0454	0.0729	0.2231
[1040,]	RWDD4	0.2765	-0.002	-0.2372	-0.131
[1041,]	TUBA3C	0.2765	-0.0436	-0.0892	-0.2108
[1042,]	PSMC6	0.2244	0.045	-0.2763	-0.0891
[1043,]	EIF3M	0.2185	0.089	-0.2762	-0.1352
[1044,]	ARHGEF15	-0.1371	-0.0319	0.2759	-0.0346
[1045,]	EIF1AD	0.1564	0.0771	-0.2759	-0.0441
[1046,]	MTRR	0.2759	-0.0817	-0.0868	-0.1659
[1047,]	PLGLB2	0.1453	0.0937	-0.0203	-0.2759
[1048,]	NAA15	0.2759	-0.0485	-0.2509	-0.0616
[1049,]	PRMT5	0.2757	-0.0659	-0.1788	-0.1037
[1050,]	SORL1	-0.2756	0.054	0.1063	0.182
[1051,]	EIF3F	0.0247	0.1665	-0.2755	0.0099
[1052,]	FAM103A1	0.2753	0.0309	-0.2723	-0.1386
[1053,]	PTGS1	-0.2752	-0.0222	0.11	0.2707
[1054,]	THNSL1	0.1677	0.1445	-0.1227	-0.2751
[1055,]	PRAMEF22	-0.0562	-0.1888	0.0271	0.275
[1056,]	ZKSCAN1	-0.1507	0.2333	0.2022	-0.2748
[1057,]	ARHGEF7	-0.2746	0.1334	0.0934	0.0956
[1058,]	ACTR2	-0.1209	-0.026	-0.106	0.2746
[1059,]	TTF2	-0.2745	-0.0427	0.1668	0.2448
[1060,]	KIAA1383	0.2465	0.06	-0.2745	-0.1362
[1061,]	MPV17L2	-0.0216	-0.2741	0.1108	0.262
[1062,]	ZFAND1	0.2132	0.1825	-0.2401	-0.2741
[1063,]	CINP	0.2741	0.0666	-0.1957	-0.2479
[1064,]	ALDH3A1	0.0974	-0.1524	-0.2379	0.2741
[1065,]	GRAMD1A	-0.2152	-0.1329	0.1747	0.2739
[1066,]	DNASE1L3	-0.2738	0.1119	0.2699	-0.0345
[1067,]	MYO7A	-0.2576	-0.1225	0.2202	0.2736
[1068,]	GUSB	0.1624	0.0438	-0.2736	-0.0133
[1069,]	OIP5	0.0186	-0.1849	-0.0814	0.2733
[1070,]	TTC9	0.2181	-0.2733	-0.1846	0.2244
[1071,]	AOX1	0.0593	0.2232	-0.0812	-0.2729
[1072,]	BYSL	0.2574	-0.0882	-0.2726	0.0286
[1073,]	SPDYE5	-0.2724	0.0551	0.1314	0.1547
[1074,]	DERL3	-0.2508	-0.0849	0.1605	0.2722
[1075,]	PLEKHM1P	-0.2721	0.0183	0.2196	0.1213
[1076,]	FXYD6	-0.2435	0.0266	0.2721	0.0295
[1077,]	TXLNG	0.1466	0.1713	-0.1334	-0.272
[1078,]	YRDC	0.272	-0.0407	-0.2356	-0.0799
[1079,]	MRPL16	0.2283	0.0512	-0.2718	-0.1053
[1080,]	NUBPL	0.202	0.1229	-0.2717	-0.16
[1081,]	WHSC1	-0.2703	-0.0139	0.0908	0.2716
[1082,]	CSTF1	0.2715	-0.008	-0.0753	-0.2601
[1083,]	RUNX2	-0.191	-0.0631	0.0473	0.2715
[1084,]	CYP7B1	0.2568	0.0594	-0.135	-0.2713
[1085,]	FGD3	-0.2193	-0.0646	0.0895	0.2712
[1086,]	PGBD4	0.14	0.0619	0.0256	-0.2711
[1087,]	RPS27	0.271	0.0016	-0.1735	-0.1847
[1088,]	TRMT6	0.271	-0.0887	-0.1627	-0.0845
[1089,]	ARHGAP21	-0.1442	-0.1222	0.0636	0.2709
[1090,]	TNS1	-0.2709	0.0207	0.1454	0.1822
[1091,]	GUCY1A3	-0.2708	0.0319	0.0488	0.2537
[1092,]	MYO9B	-0.2708	-0.0273	0.1311	0.2529
[1093,]	COPS4	0.2105	-0.0496	-0.2706	0.0381
[1094,]	LAMP1	-0.1922	-0.0383	0.0158	0.2706
[1095,]	NISCH	-0.2702	0.0132	0.2687	0.0818
[1096,]	HDAC10	-0.2451	-0.0112	0.27	0.0792
[1097,]	LRMP	-0.2698	0.0199	0.1339	0.1918
[1098,]	CYP4Z2P	0.174	0.1873	-0.1969	-0.2694
[1099,]	C1R	0.1147	0.1054	-0.0008	-0.2693
[1100,]	HPCA	0.1653	0.0954	-0.0586	-0.2689
[1101,]	DCTN6	0.2689	-0.1326	-0.1393	-0.0491
[1102,]	CITED4	0.2686	-0.2501	-0.1831	0.1325
[1103,]	FRRS1	-0.0032	0.2601	-0.0492	-0.2685
[1104,]	SKP1	0.2089	0.0137	-0.2682	-0.039
[1105,]	TRPC4	0.0362	-0.2119	-0.0631	0.268
[1106,]	GTF2H1	0.2678	-0.027	-0.1489	-0.1677
[1107,]	C11orf46	0.2208	0.0785	-0.2677	-0.1328
[1108,]	KCTD1	-0.1983	0.0531	-0.0984	0.2677
[1109,]	RSL1D1	0.2677	-0.0006	-0.1269	-0.2188
[1110,]	GLUD2	0.2674	-0.1814	-0.226	0.0883
[1111,]	SCN2A	-0.0063	0.238	-0.0158	-0.2673
[1112,]	SNX4	0.2672	-0.0091	-0.1717	-0.1685
[1113,]	DEF6	-0.0752	-0.0425	-0.139	0.2672
[1114,]	ZNF442	0.267	-0.0259	-0.1062	-0.2057
[1115,]	CFL1	0.0662	-0.2668	0.1154	0.1404
[1116,]	UFC1	0.2668	-0.0512	-0.0808	-0.1968
[1117,]	DIXDC1	-0.2667	0.1072	-0.0204	0.2181
[1118,]	SRGAP2	-0.2667	0.0419	0.0942	0.1964
[1119,]	RPL22	0.2664	-0.0028	-0.179	-0.1688
[1120,]	LGR4	0.2246	0.0722	-0.1127	-0.2664
[1121,]	SFXN2	-0.0153	0.2663	-0.0438	-0.2658
[1122,]	PASK	-0.2663	-0.0385	0.1378	0.255
[1123,]	LRSAM1	-0.1811	-0.126	0.126	0.2662
[1124,]	MYO1B	0.1503	0.2039	-0.1903	-0.2662
[1125,]	CHCHD2	0.2661	0.0205	-0.2019	-0.1765
[1126,]	RPL12	0.266	-0.1034	-0.0819	-0.1316
[1127,]	XRN2	0.256	-0.0428	-0.266	-0.0308
[1128,]	HDAC1	0.2659	-0.0487	-0.1435	-0.1437
[1129,]	ARL3	0.2659	0.0881	-0.2653	-0.2024
[1130,]	MASP2	0.1926	0.0466	-0.0334	-0.2655
[1131,]	CRK	0.2655	-0.0922	-0.118	-0.1128
[1132,]	POLR2K	0.2654	-0.1257	-0.0931	-0.094
[1133,]	RNF126	0.2654	-0.093	-0.1081	-0.1205
[1134,]	CLIC1	0.0676	-0.2099	-0.1067	0.2652
[1135,]	EEF1E1	0.265	-0.2543	-0.0839	0.0547
[1136,]	MRPS31	0.1566	0.1102	-0.2649	-0.0944
[1137,]	ARHGAP26	-0.2648	0.0009	0.0772	0.2588
[1138,]	ZNF622	0.2474	0.0507	-0.2648	-0.1346
[1139,]	BTRC	-0.2647	0.079	0.111	0.1341
[1140,]	CCDC17	-0.2195	0.1221	0.2646	-0.1096
[1141,]	EIF3E	0.2646	0.0562	-0.2346	-0.1892
[1142,]	MYL12B	0.2645	-0.1648	-0.2123	0.0597
[1143,]	ELMOD3	-0.2114	0.0332	0.2645	-0.0115
[1144,]	CIT	0.2645	-0.0403	-0.258	-0.0513
[1145,]	DGKA	-0.2343	-0.0778	0.1364	0.2644
[1146,]	SCAND2	-0.2644	0.0777	0.1804	0.0742
[1147,]	WDR43	0.2519	-0.0066	-0.2643	-0.071
[1148,]	ADAMTSL3	-0.1403	0.2643	0.0466	-0.1883
[1149,]	KIF9	0.2024	0.1467	-0.2643	-0.1959
[1150,]	PGM2L1	-0.2642	0.0884	-0.0432	0.2578
[1151,]	ITPK1	-0.2641	-0.0087	0.1302	0.2229
[1152,]	PRAMEF13	-0.2097	-0.1418	0.2638	0.1995
[1153,]	CDKN2AIPNL	0.1514	0.1157	-0.0731	-0.2634
[1154,]	C14orf109	0.2633	-0.082	-0.0303	-0.1998
[1155,]	ITFG2	-0.2633	0.1012	0.1717	0.0518
[1156,]	QRICH2	-0.2633	0.1516	0.2624	-0.0893
[1157,]	AURKA	0.2633	-0.2244	-0.1465	0.0756
[1158,]	GTF2IRD2B	0.0736	0.2005	-0.0813	-0.263
[1159,]	ZNF726	-0.2629	0.1079	0.0887	0.1163
[1160,]	POLQ	-0.0495	-0.2068	0.0563	0.2629
[1161,]	EIF2B2	0.2628	-0.1989	-0.1201	0.0219
[1162,]	FERMT3	-0.134	-0.217	0.1892	0.2628
[1163,]	N4BP2	0.2625	0.0738	-0.2508	-0.1937
[1164,]	TMCO1	0.2625	-0.0965	-0.0462	-0.1671
[1165,]	COX16	0.2625	0.0203	-0.1232	-0.241
[1166,]	LRRK1	-0.2144	-0.1222	0.2624	0.1826
[1167,]	PCSK6	-0.2624	0.0388	0.1317	0.1618
[1168,]	CCT4	0.2356	-0.0371	-0.2623	-0.0154
[1169,]	SMPD2	-0.2022	-0.0794	0.0959	0.2623
[1170,]	C11orf57	0.2622	0.0536	-0.151	-0.2567
[1171,]	C7orf58	-0.0296	0.2195	0.0365	-0.262
[1172,]	TMEM203	0.2323	0.1382	-0.2196	-0.2619
[1173,]	TMED5	0.2619	-0.0872	-0.1246	-0.1086
[1174,]	FKBP8	0.2149	0.0969	-0.1384	-0.2618
[1175,]	STYX	0.2588	0.0624	-0.1531	-0.2613
[1176,]	RILPL1	-0.2613	-0.0419	0.2404	0.1626
[1177,]	FBXL3	0.1697	0.2049	-0.2245	-0.2612
[1178,]	KIAA0913	-0.261	0.0465	0.2075	0.084
[1179,]	SIRPB2	-0.2281	-0.1126	0.1796	0.2609
[1180,]	C1GALT1	0.2485	0.0473	-0.1184	-0.2608
[1181,]	GPN1	0.2187	0.0233	-0.2607	-0.0694
[1182,]	EIF3A	0.2045	-0.0034	-0.2606	-0.0195
[1183,]	PAQR7	-0.2118	-0.1257	0.1751	0.2606
[1184,]	KCTD15	-0.2606	-0.0173	0.1986	0.1687
[1185,]	WDR12	0.2603	-0.0421	-0.1744	-0.1175
[1186,]	TTC7A	-0.2602	-0.0652	0.2229	0.205
[1187,]	EIF4A1	0.2533	-0.2602	-0.0356	0.0337
[1188,]	AZIN1	0.1682	0.132	-0.2601	-0.1394
[1189,]	MAP2K1	-0.0027	0.2598	-0.0697	-0.2507
[1190,]	ZNF185	-0.2595	-0.0183	0.1767	0.1879
[1191,]	TOMM20	0.1954	0.1113	-0.1334	-0.2595
[1192,]	CSTB	0.0044	-0.2394	0.0292	0.2595
[1193,]	MTMR4	-0.2591	0.1658	0.2005	-0.0572
[1194,]	LYAR	0.2589	0.0024	-0.2529	-0.1006
[1195,]	RG9MTD1	0.2589	-0.1192	-0.1993	-0.0002
[1196,]	RPL39	0.2588	0.0281	-0.2551	-0.1299
[1197,]	RP1	0.2588	-0.1023	-0.056	-0.1469
[1198,]	TET2	-0.2451	-0.0556	0.2587	0.143
[1199,]	NAA40	-0.2131	-0.1409	0.2586	0.2071
[1200,]	NDUFB4	0.2086	0.0799	-0.2585	-0.1275
[1201,]	ADCY4	-0.2585	-0.0478	0.1956	0.2058
[1202,]	TM2D2	0.1701	0.1233	-0.1159	-0.2583
[1203,]	MRPS5	0.1459	0.0805	-0.023	-0.2582
[1204,]	SPNS2	-0.2578	-0.0074	0.1136	0.2282
[1205,]	CYP20A1	0.1958	0.1069	-0.13	-0.2577
[1206,]	ZFP41	-0.2574	0.1294	0.1164	0.059
[1207,]	FCN2	-0.2574	0.1739	0.2504	-0.1129
[1208,]	PTGES3	0.2174	0.1274	-0.2571	-0.1974
[1209,]	MZT2A	0.2568	0.1178	-0.2559	-0.2355
[1210,]	RARRES1	0.1574	-0.1567	-0.2568	0.2216
[1211,]	BCL10	0.1479	-0.0526	-0.2568	0.1069
[1212,]	CLPX	0.1785	0.1342	-0.1444	-0.2567
[1213,]	RBM34	0.194	0.1325	-0.2567	-0.1749
[1214,]	SQSTM1	0.2006	-0.2566	-0.1139	0.1635
[1215,]	MAST2	-0.2565	0.0221	0.1652	0.1452
[1216,]	HSPG2	-0.1762	-0.1688	0.1892	0.2565
[1217,]	D2HGDH	-0.2564	-0.0402	0.2417	0.1534
[1218,]	ZNRF2	0.2564	-0.051	-0.1663	-0.109
[1219,]	C5	0.1523	0.1439	-0.1215	-0.2563
[1220,]	SPA17	0.2561	-0.2178	-0.1153	0.049
[1221,]	F11	-0.1148	0.1644	0.2255	-0.2561
[1222,]	FGG	0.1953	0.064	-0.072	-0.2561
[1223,]	PSMG1	0.256	-0.1164	-0.1784	-0.0185
[1224,]	GTF2B	0.2559	-0.0055	-0.1491	-0.1789
[1225,]	LARP1B	0.0907	0.1873	-0.0953	-0.2558
[1226,]	SSBP3	0.2558	-0.0774	-0.078	-0.1541
[1227,]	C10orf26	0.1993	0.134	-0.1743	-0.2558
[1228,]	MAP3K6	-0.2346	-0.0794	0.1488	0.2558
[1229,]	RAC2	-0.2119	-0.1626	0.2315	0.2558
[1230,]	UQCRH	0.2557	0.0665	-0.2337	-0.1914
[1231,]	BRP44	0.2236	0.0612	-0.1085	-0.2556
[1232,]	LRRC8C	-0.2556	-0.0186	0.2111	0.153
[1233,]	DCST2	-0.228	-0.0044	0.2555	0.0624
[1234,]	MRPS27	0.2555	-0.0677	-0.1406	-0.1102
[1235,]	SCAND3	0.229	0.0973	-0.1659	-0.2554
[1236,]	IFT46	0.1072	0.2524	-0.2086	-0.2554
[1237,]	IPO5	0.2553	0.0747	-0.2249	-0.2086
[1238,]	DENND2D	-0.2096	-0.1047	0.1492	0.2551
[1239,]	NPTX2	0.2549	-0.0616	-0.2041	-0.061
[1240,]	CLP1	0.2548	0.0095	-0.1126	-0.2279
[1241,]	MAP4	-0.1362	-0.1317	0.0839	0.2547
[1242,]	RBM22	0.1636	0.0844	-0.2546	-0.0807
[1243,]	HSD17B2	0.2508	0.105	-0.2082	-0.2546
[1244,]	VAPA	0.2025	-0.031	-0.2545	0.0111
[1245,]	COL6A2	-0.2218	0.0039	0.0177	0.2543
[1246,]	SLC15A3	-0.2247	-0.1273	0.2542	0.2088
[1247,]	EXOSC4	0.2542	-0.0636	-0.1649	-0.0922
[1248,]	ITCH	0.0176	0.2362	-0.0619	-0.2541
[1249,]	BZW2	0.2539	-0.0113	-0.1666	-0.1538
[1250,]	PEX2	0.2535	0.024	-0.1012	-0.2539
[1251,]	SLITRK2	0.1326	0.0791	-0.0076	-0.2535
[1252,]	CMIP	-0.2282	-0.0414	0.0901	0.2535
[1253,]	TRUB2	0.2535	0.0128	-0.116	-0.2271
[1254,]	F10	0.2179	0.1232	-0.1884	-0.2533
[1255,]	RPL35	0.1893	0.0867	-0.2533	-0.1164
[1256,]	RBMX2	0.2469	-0.0011	-0.253	-0.0815
[1257,]	ZNF597	0.253	0.0592	-0.2383	-0.1753
[1258,]	NGDN	0.1919	0.0989	-0.2529	-0.1349
[1259,]	SUCLG1	0.2352	-0.0326	-0.2528	-0.0289
[1260,]	PVRL3	0.1682	0.1173	-0.1113	-0.2527
[1261,]	NFKBID	-0.2526	-0.0723	0.1761	0.2453
[1262,]	TCEB3	0.2524	0.0895	-0.2202	-0.2271
[1263,]	BUB3	0.2522	-0.1033	-0.1537	-0.0514
[1264,]	HBXIP	0.2025	0.0924	-0.2522	-0.1407
[1265,]	BTF3L4	0.2521	-0.0888	-0.2236	-0.0073
[1266,]	CECR2	-0.2521	0.1771	0.2464	-0.12
[1267,]	RPS6	0.1607	0.071	-0.2519	-0.0633
[1268,]	SLC39A7	-0.238	-0.0347	0.0971	0.2514
[1269,]	SCCPDH	0.2481	0.0773	-0.2513	-0.1797
[1270,]	H3F3B	0.1985	-0.0195	-0.2508	-0.0012
[1271,]	RNF6	0.1802	0.0508	-0.2507	-0.0639
[1272,]	MYNN	0.2507	0.0487	-0.2261	-0.1702
[1273,]	SH3KBP1	-0.1891	-0.0658	0.0721	0.2504
[1274,]	CPEB3	0.0291	0.2504	-0.2248	-0.1419
[1275,]	PLXND1	-0.21	-0.0868	0.2503	0.1449
[1276,]	RDH10	0.166	0.106	-0.0953	-0.2503
[1277,]	DCTN2	0.031	-0.1076	-0.1791	0.2501
[1278,]	CEACAM20	-0.25	0.0111	0.1782	0.1391
[1279,]	RPL28	0.1949	-0.0378	-0.2497	0.0246
[1280,]	PHAX	0.2241	0.0938	-0.2496	-0.1716
[1281,]	SHANK3	-0.235	-0.0313	0.2493	0.1093
[1282,]	RPL36AL	0.1112	0.1425	-0.2493	-0.0911
[1283,]	TRMT112	0.2493	-0.0138	-0.061	-0.2381
[1284,]	PMPCB	0.2492	-0.0182	-0.1262	-0.1752
[1285,]	PKP4	-0.2144	-0.0268	0.0555	0.2491
[1286,]	EGLN1	0.1878	-0.0224	-0.2489	0.014
[1287,]	TMSB4X	-0.2088	-0.0203	0.0392	0.2486
[1288,]	PERP	0.2486	-0.2072	-0.2052	0.1246
[1289,]	MRPS36	0.2483	0.052	-0.2164	-0.1799
[1290,]	ATP5C1	0.1437	0.0671	-0.2482	-0.0406
[1291,]	TBPL1	0.2428	-0.0272	-0.2482	-0.0489
[1292,]	ZNF646	-0.2481	0.1495	0.0357	0.0942
[1293,]	PDLIM5	0.1937	0.1439	-0.248	-0.1961
[1294,]	ZNF271	0.2364	-0.0014	-0.248	-0.0725
[1295,]	CNOT7	0.2474	0.0049	-0.1421	-0.1871
[1296,]	EIF4A3	0.2287	-0.0151	-0.2473	-0.047
[1297,]	SYP	0.2138	-0.0169	0.0031	-0.2469
[1298,]	ATF6	0.2466	0.0055	-0.1988	-0.1368
[1299,]	METTL5	0.1479	0.1145	-0.2465	-0.105
[1300,]	TMSL3	-0.2116	-0.023	0.0493	0.2464
[1301,]	ZMIZ1	-0.2461	-0.0326	0.1451	0.2165
[1302,]	PML	-0.211	-0.0438	0.0776	0.2461
[1303,]	DIP2A	-0.2461	-0.0613	0.1927	0.2092
[1304,]	TRIAP1	0.2149	0.016	-0.2458	-0.069
[1305,]	GNG7	0.1132	0.2192	-0.1823	-0.2458
[1306,]	PUM1	-0.2457	0.13	0.093	0.0645
[1307,]	NFU1	0.2452	0.0933	-0.2155	-0.227
[1308,]	SLC38A7	-0.1632	-0.1463	0.1528	0.2452
[1309,]	EIF3L	0.2447	0.044	-0.1555	-0.2195
[1310,]	HIST2H3A	0.0575	-0.2382	-0.0298	0.2443
[1311,]	ETAA1	0.2442	0.0207	-0.1962	-0.1547
[1312,]	WDR89	0.2439	0.0061	-0.0871	-0.2326
[1313,]	SMARCAL1	-0.214	0.0404	-0.0317	0.2438
[1314,]	EIF4G3	-0.1224	-0.1668	0.1253	0.2437
[1315,]	MRPL40	0.2437	0.0315	-0.1387	-0.2178
[1316,]	NOL9	0.2436	-0.1174	0.0607	-0.2125
[1317,]	PCGF5	0.1282	0.1534	-0.2435	-0.1305
[1318,]	NOD1	-0.2103	0.0701	-0.0774	0.2434
[1319,]	GNL2	0.2196	-0.0811	-0.2434	0.041
[1320,]	SEMA3F	-0.243	-0.0379	0.1865	0.1826
[1321,]	MRPL24	0.2429	0.0956	-0.2094	-0.2325
[1322,]	BRCA1	-0.2092	-0.1529	0.2424	0.2311
[1323,]	UBE2E3	0.2055	-0.0135	-0.2423	-0.0246
[1324,]	DDX28	0.2417	0.0377	-0.1781	-0.1882
[1325,]	CLSTN1	-0.2416	0.0992	-0.0227	0.1987
[1326,]	C4orf21	-0.2286	-0.0752	0.1507	0.2416
[1327,]	LOC388630	0.2029	0.1156	-0.1703	-0.2416
[1328,]	MEAF6	0.1798	-0.1725	-0.2413	0.1994
[1329,]	CDKN2AIP	0.1907	0.1255	-0.2413	-0.1759
[1330,]	IKBKAP	-0.1993	-0.0484	0.0729	0.2412
[1331,]	RNF207	-0.1958	-0.1578	0.2189	0.2412
[1332,]	DRG2	0.2411	-0.0188	-0.1289	-0.1621
[1333,]	CTAGE5	-0.0252	-0.0014	0.2409	-0.1793
[1334,]	PPP2R5E	0.2407	-0.0571	-0.1176	-0.1251
[1335,]	EIF5AL1	0.2405	-0.0912	-0.0862	-0.1111
[1336,]	NPEPL1	-0.2404	-0.0667	0.1959	0.2062
[1337,]	ASS1	0.1167	0.1699	-0.1253	-0.2403
[1338,]	SUMO2	0.24	-0.0302	-0.1656	-0.1146
[1339,]	MLF1	0.2398	-0.0874	-0.1986	-0.0158
[1340,]	SLU7	0.1412	0.1529	-0.2398	-0.1493
[1341,]	MTFMT	0.239	0.0637	-0.1932	-0.2031
[1342,]	NDFIP2	0.2386	0.0626	-0.2049	-0.191
[1343,]	COMMD6	0.2381	0.0328	-0.1393	-0.2119
[1344,]	HAGH	-0.2381	0.1133	0.1652	0.0116
[1345,]	EXOC4	-0.2379	0.1022	0.0365	0.1383
[1346,]	NT5C3L	0.1188	0.1663	-0.1264	-0.2377
[1347,]	ZSWIM5	0.2376	0.0686	-0.2026	-0.199
[1348,]	CEBPZ	0.1813	0.1175	-0.2375	-0.1578
[1349,]	SEC61A2	-0.2374	0.1767	0.2232	-0.1173
[1350,]	C5orf28	0.2374	-0.0306	-0.1815	-0.0969
[1351,]	MIR211	0.1904	-0.0815	0.1142	-0.2373
[1352,]	IFT172	-0.2368	0.1719	0.0851	0.0094
[1353,]	ZMIZ2	-0.156	-0.162	0.1739	0.2366
[1354,]	INF2	0.0252	-0.2363	0.0684	0.1955
[1355,]	NAA20	0.2361	0.041	-0.1522	-0.208
[1356,]	PDZD2	-0.1964	0.0225	-0.0227	0.2359
[1357,]	RBM3	0.1931	-0.1553	-0.2357	0.1571
[1358,]	CDK7	0.1665	0.0438	-0.2355	-0.0519
[1359,]	TFAP4	0.2298	0.0657	-0.2353	-0.1571
[1360,]	HMGN4	0.2351	-0.1878	-0.1596	0.0776
[1361,]	ZNF468	0.213	-0.2351	-0.1455	0.1499
[1362,]	RCC2	-0.1384	-0.1392	0.1197	0.2349
[1363,]	DIS3	0.2347	0.0094	-0.1913	-0.1336
[1364,]	GPSM3	-0.2345	-0.0298	0.1495	0.1948
[1365,]	C12orf57	0.2257	0.061	-0.135	-0.2345
[1366,]	TYW3	0.1632	0.1048	-0.1077	-0.2344
[1367,]	TOR1A	0.2344	-0.1328	-0.0211	-0.1103
[1368,]	SH3D19	0.234	0.022	-0.1895	-0.1494
[1369,]	EXOSC1	0.2339	-0.0102	-0.191	-0.109
[1370,]	ITPKB	-0.233	0.0422	0.0289	0.2118
[1371,]	TMEM5	0.2329	-0.0061	-0.1105	-0.1836
[1372,]	TBC1D9	-0.2329	0.0894	-0.0094	0.1881
[1373,]	STX4	-0.2328	0.0924	-0.0434	0.2142
[1374,]	OR8H3	0.0938	-0.1108	0.2326	-0.1865
[1375,]	ILK	0.0801	-0.2321	0.043	0.1448
[1376,]	PABPC3	0.2321	-0.0677	-0.0167	-0.1905
[1377,]	GMCL1	0.1967	0.0461	-0.0767	-0.232
[1378,]	HAUS2	0.2249	-0.0184	-0.2316	-0.052
[1379,]	NCAPD2	-0.2316	0.0647	0.0881	0.1306
[1380,]	WDR91	-0.2315	-0.0409	0.1956	0.164
[1381,]	RPL30	0.1847	0.0456	-0.2313	-0.0802
[1382,]	RPL7L1	0.2311	-0.0415	-0.1519	-0.1019
[1383,]	BAG1	0.2309	0.0244	-0.1149	-0.2143
[1384,]	MCC	0.0847	0.2162	-0.2308	-0.1641
[1385,]	TBCEL	0.2232	0.1147	-0.2307	-0.2124
[1386,]	COX7C	0.2304	0.0512	-0.1394	-0.2246
[1387,]	RPS6KL1	-0.1019	-0.1969	0.1538	0.2297
[1388,]	C14orf166	0.1972	0.0064	-0.2296	-0.0497
[1389,]	CHCHD7	0.2295	0.0445	-0.128	-0.2255
[1390,]	MORC4	-0.1463	-0.0973	0.0794	0.2294
[1391,]	C18orf32	0.2294	0.0482	-0.1925	-0.1729
[1392,]	AZGP1	0.1522	0.09	-0.0776	-0.2294
[1393,]	CAT	-0.2294	0.1137	0.0409	0.1098
[1394,]	SEC62	0.1005	0.2132	-0.1757	-0.2286
[1395,]	DDX19B	0.2285	0.0385	-0.1327	-0.2128
[1396,]	SLAIN1	0.2052	0.1271	-0.2046	-0.2282
[1397,]	PTPN9	0.2276	0.0128	-0.0998	-0.2094
[1398,]	ARMC10	0.2275	-0.0147	-0.1711	-0.1131
[1399,]	ROS1	-0.148	-0.07	0.0464	0.2274
[1400,]	CWF19L1	0.2273	0.0019	-0.1933	-0.1134
[1401,]	HERC2	-0.2268	0.0582	0.168	0.0622
[1402,]	VPS13D	-0.2268	-0.0363	0.1244	0.2153
[1403,]	ALG14	0.2268	0.0277	-0.1538	-0.1789
[1404,]	IL4I1	-0.077	-0.161	0.0729	0.2266
[1405,]	SNRPC	0.2181	-0.0078	-0.2255	-0.0619
[1406,]	SERPINA6	0.2053	-0.0081	-0.022	-0.225
[1407,]	MADD	-0.2249	0.0655	0.095	0.1154
[1408,]	G6PD	-0.1377	-0.1508	0.1463	0.2248
[1409,]	TBC1D7	-0.0556	-0.2246	0.1964	0.1686
[1410,]	UBE2D2	0.2243	-0.0058	-0.1789	-0.1131
[1411,]	DIP2C	-0.2241	0.0401	0.0372	0.196
[1412,]	FAM193A	-0.224	0.024	0.1814	0.0884
[1413,]	ADRBK1	-0.1656	-0.0841	0.0948	0.2237
[1414,]	FKBP7	0.2114	0.0801	-0.2236	-0.162
[1415,]	CTSD	-0.0578	-0.2233	0.1712	0.1919
[1416,]	GRPEL1	0.1641	0.1188	-0.141	-0.2232
[1417,]	AMOTL1	-0.1554	0.2229	0.1354	-0.1976
[1418,]	SOD1	0.0992	0.1765	-0.1297	-0.2229
[1419,]	RALGAPB	-0.1468	-0.049	0.0211	0.2227
[1420,]	INTS3	-0.2022	0.0044	0.2224	0.049
[1421,]	APOL6	0.1877	0.0776	-0.1188	-0.222
[1422,]	IL18R1	0.222	0.0413	-0.1725	-0.173
[1423,]	RCHY1	0.1866	0.0762	-0.2218	-0.1282
[1424,]	RPL3	0.0387	0.1263	-0.2213	-0.0064
[1425,]	RPS16	0.2209	-0.0108	-0.1922	-0.091
[1426,]	RYK	0.2208	0.023	-0.2094	-0.1168
[1427,]	KLHDC2	0.062	0.2208	-0.1725	-0.1929
[1428,]	ANKRD52	-0.1757	-0.1262	0.1706	0.2205
[1429,]	ZNF416	0.218	0.0527	-0.1288	-0.2204
[1430,]	POLR2H	0.2202	-0.0162	-0.0944	-0.1698
[1431,]	TXNRD3	0.0501	0.2198	-0.1892	-0.1623
[1432,]	CENPW	-0.0112	-0.2097	0.0555	0.2197
[1433,]	TDRD12	0.2187	-0.0513	-0.0625	-0.1535
[1434,]	SDHAF2	0.2021	0.0363	-0.086	-0.2186
[1435,]	CDS2	0.2185	0.0118	-0.0974	-0.1991
[1436,]	ADO	0.2184	-0.0601	-0.1787	-0.04
[1437,]	NUMA1	-0.2181	0.0891	0.0822	0.0895
[1438,]	PPP2R5C	0.1323	0.0828	-0.2179	-0.0724
[1439,]	SDHAP1	-0.2179	0.0495	0.1792	0.0518
[1440,]	GABPA	0.0923	0.1613	-0.2177	-0.1184
[1441,]	MYO7B	0.2043	-0.1334	-0.2175	0.1008
[1442,]	LDB1	-0.1472	-0.1673	0.1916	0.2166
[1443,]	EGFR	-0.2165	0.1515	0.1993	-0.0915
[1444,]	BTF3	0.1548	0.1587	-0.2162	-0.1939
[1445,]	TNK2	-0.2161	-0.0594	0.1517	0.2061
[1446,]	SERPINA1	0.1546	0.0067	0.0183	-0.2156
[1447,]	SERPING1	0.1669	-0.0247	0.0441	-0.2155
[1448,]	CASC5	0.1342	-0.1755	-0.1909	0.2152
[1449,]	MRPL48	0.2149	0.0743	-0.2118	-0.1697
[1450,]	COL4A5	-0.2149	-0.0294	0.1056	0.2087
[1451,]	SLC43A2	-0.1779	-0.1508	0.2143	0.2146
[1452,]	SMEK1	0.1547	0.102	-0.2142	-0.1267
[1453,]	ABT1	0.2141	0.0087	-0.1599	-0.1347
[1454,]	POLR2C	0.2138	-0.0126	-0.0465	-0.2084
[1455,]	CASP2	-0.1387	-0.1446	0.1516	0.2137
[1456,]	HHAT	-0.0616	-0.2134	0.1582	0.196
[1457,]	CNO	0.2131	-0.0051	-0.1286	-0.1443
[1458,]	RAD54L	0.0848	-0.213	-0.0194	0.1707
[1459,]	RPL36	0.213	-0.0331	-0.1539	-0.0878
[1460,]	TRAPPC9	-0.2078	-0.0126	0.0679	0.2128
[1461,]	SRP14	0.1963	0.0373	-0.086	-0.2126
[1462,]	AKR1A1	-0.1615	0.072	-0.1134	0.2125
[1463,]	C1orf31	0.2124	0.0001	-0.1732	-0.1105
[1464,]	CCNF	0.2123	-0.203	-0.0579	0.0347
[1465,]	PHC1	-0.2121	-0.0613	0.189	0.1706
[1466,]	SLC12A5	0.2121	-0.1441	0.018	-0.1034
[1467,]	RBM19	-0.2117	-0.0724	0.2083	0.1665
[1468,]	FAM114A2	0.1609	0.1327	-0.2117	-0.1739
[1469,]	CCND1	0.1865	-0.2111	-0.0797	0.0956
[1470,]	NDUFB6	0.2104	0.0852	-0.1913	-0.1955
[1471,]	CCNB3	0.1636	0.1144	-0.2097	-0.1567
[1472,]	CES1	-0.1766	-0.0107	0.0254	0.2093
[1473,]	C11orf1	0.1721	0.1434	-0.2093	-0.2028
[1474,]	ALKBH3	0.2091	0.037	-0.192	-0.1348
[1475,]	ATXN7	-0.2087	-0.0477	0.1978	0.1421
[1476,]	AP1B1	-0.1735	-0.0079	0.018	0.2085
[1477,]	CP	0.1362	0.0282	0.0057	-0.2079
[1478,]	ATP5F1	0.2075	-0.0771	-0.0382	-0.1297
[1479,]	TRIP13	-0.029	-0.1875	0.0638	0.2074
[1480,]	NACA	0.2074	0.0285	-0.1899	-0.1241
[1481,]	OSBPL2	-0.2073	0.0976	0.0554	0.0893
[1482,]	F2	0.0716	0.1954	-0.1349	-0.2072
[1483,]	PLD2	-0.1863	-0.12	0.1922	0.2071
[1484,]	ZBTB2	0.2067	0.049	-0.1598	-0.1747
[1485,]	FAM176A	0.172	0.1438	-0.2054	-0.2066
[1486,]	VPS39	-0.1492	-0.0314	0.2064	0.0411
[1487,]	IKBKB	-0.2061	-0.035	0.1275	0.1854
[1488,]	C2orf47	0.2059	0.0898	-0.2054	-0.183
[1489,]	GTPBP2	-0.1799	-0.1117	0.173	0.2059
[1490,]	ENY2	0.2054	0.0628	-0.182	-0.1703
[1491,]	TNS3	0.2053	-0.2052	-0.108	0.0902
[1492,]	CKAP2L	0.1986	-0.2046	-0.086	0.0784
[1493,]	CABLES2	-0.1557	-0.1581	0.2046	0.2044
[1494,]	PPP1R8	0.2044	-0.0792	-0.0767	-0.0894
[1495,]	MKL1	-0.0563	-0.1724	0.085	0.2042
[1496,]	C14orf2	0.1811	0.1101	-0.1747	-0.2041
[1497,]	SERPINC1	0.1901	0.033	-0.0813	-0.2038
[1498,]	COQ2	-0.1973	-0.0416	0.1032	0.2038
[1499,]	DCAF5	-0.1868	-0.0198	0.2036	0.0759
[1500,]	EIF3H	0.1736	0.0634	-0.203	-0.1131
[1501,]	CUL4B	0.1386	0.088	-0.0857	-0.2029
[1502,]	WDR7	-0.1945	-0.0388	0.0969	0.2025
[1503,]	NUBP1	0.2002	0.0985	-0.2025	-0.189
[1504,]	ZZZ3	0.1228	0.1462	-0.1443	-0.2024
[1505,]	PIP5K1C	-0.2022	-0.0338	0.1355	0.1721
[1506,]	ANXA2P1	0.1698	-0.1601	-0.2016	0.1618
[1507,]	HGSNAT	-0.2014	-0.0558	0.1841	0.1549
[1508,]	RPL14	0.2012	-0.0206	-0.1045	-0.132
[1509,]	GBF1	-0.2008	-0.0443	0.177	0.1464
[1510,]	ASNSD1	0.1825	0.092	-0.1995	-0.1619
[1511,]	CD46	0.199	-0.0765	-0.0114	-0.1435
[1512,]	LMTK2	0.1874	0.0424	-0.096	-0.1989
[1513,]	UBXN7	0.0616	0.1728	-0.0989	-0.1989
[1514,]	PROS1	0.1585	0.1101	-0.1981	-0.1554
[1515,]	DNAJC25	0.1057	0.1666	-0.1538	-0.1977
[1516,]	SENP3	0.1974	-0.0824	-0.1868	0.0202
[1517,]	ATPAF1	0.1723	0.0962	-0.1973	-0.1564
[1518,]	ABHD4	0.0333	-0.1971	0.1573	0.0595
[1519,]	RBCK1	-0.1844	-0.1017	0.1964	0.1788
[1520,]	LZTR1	-0.1948	-0.0426	0.1599	0.152
[1521,]	GNB1	-0.0716	-0.108	0.0288	0.1944
[1522,]	CABIN1	-0.1528	-0.1282	0.1709	0.1943
[1523,]	ALS2	-0.188	0.1933	0.1318	-0.1181
[1524,]	RPL6	0.1929	-0.0149	-0.0939	-0.1381
[1525,]	FGA	0.1412	0.0321	-0.0242	-0.1924
[1526,]	GNAS	-0.1622	0.04	-0.0453	0.1922
[1527,]	WRNIP1	0.123	0.0928	-0.1915	-0.0962
[1528,]	SENP2	0.063	0.1899	-0.1358	-0.1889
[1529,]	HIST1H1T	-0.1893	-0.0356	0.132	0.1613
[1530,]	TOMM70A	0.1888	0.0443	-0.1776	-0.1312
[1531,]	PRKAG1	0.1881	-0.0725	-0.1396	-0.0219
[1532,]	TRPC4AP	-0.1876	-0.0034	0.1844	0.074
[1533,]	SHKBP1	-0.0613	-0.1698	0.1092	0.186
[1534,]	EIF2A	0.1628	0.0917	-0.1844	-0.1505
[1535,]	LARP4	0.1357	0.1387	-0.1843	-0.174
[1536,]	FAF2	0.1821	0.0588	-0.162	-0.1542
[1537,]	SNUPN	0.1809	0.0866	-0.1675	-0.1816
[1538,]	PHF10	0.1695	0.0896	-0.1814	-0.1589
[1539,]	RPL23A	0.1687	0.0178	-0.1803	-0.0716
[1540,]	EIF4G2	0.1799	-0.0706	-0.1151	-0.0357
[1541,]	YY1AP1	0.1554	-0.0038	-0.0101	-0.1789
[1542,]	CCNY	0.1764	0.0163	-0.1449	-0.1106
[1543,]	FGB	0.1667	-0.0008	-0.0331	-0.1762
[1544,]	ING1	0.1101	0.1497	-0.163	-0.1745
[1545,]	UBQLN1	0.1625	-0.0611	-0.1741	0.0264
[1546,]	CDO1	-0.145	0.1717	0.1571	-0.1674
[1547,]	C4BPA	0.1387	0.0573	-0.0844	-0.1669
[1548,]	PSAP	-0.1634	-0.0027	0.067	0.1466
[1549,]	RPS11	0.121	0.0106	-0.1614	-0.0205

## Sheet: Control
rank pamr	gene	Control-score	Healthy Obese-score	NAFL-score	NASH-score
[37,]	SLC16A7	0.5914	-0.277	-0.4058	-0.0384
[77,]	FAM171A1	0.5283	-0.2104	-0.2837	-0.1486
[106,]	CCBP2	0.4539	-0.0143	-0.0488	-0.5016
[113,]	BHLHA15	0.4944	-0.1315	-0.2898	-0.1971
[115,]	STEAP1	0.4932	-0.0774	-0.2212	-0.3218
[128,]	RAMP1	0.4773	-0.0663	-0.2237	-0.3133
[141,]	PCDH20	0.4702	-0.0153	-0.2463	-0.3466
[146,]	COX7B	0.4666	-0.0318	-0.1444	-0.4119
[147,]	OSTalpha	0.4663	-0.0411	-0.2813	-0.2796
[182,]	ALPL	0.447	-0.0047	-0.2116	-0.3613
[187,]	CHAC1	0.4434	-0.1862	-0.0987	-0.236
[196,]	CXCL13	0.4392	-0.101	-0.3271	-0.1329
[215,]	GSTO1	0.3645	-0.0022	-0.4291	-0.0706
[248,]	SNORD47	0.4138	-0.1169	-0.2212	-0.1755
[278,]	MRPL21	0.4044	-0.0467	-0.2322	-0.2394
[288,]	RRS1	0.4013	-0.1219	-0.3069	-0.0784
[320,]	METTL7B	0.3933	-0.2259	-0.1176	-0.1091
[321,]	SLC16A4	0.3932	-0.055	-0.3064	-0.15
[327,]	TWISTNB	0.3907	-0.0303	-0.2485	-0.228
[336,]	DNALI1	0.3884	-0.1744	-0.1444	-0.1419
[355,]	ZNF274	0.3843	-0.0789	-0.2027	-0.2014
[360,]	MRPL1	0.3835	-0.0645	-0.293	-0.1383
[371,]	NAMPT	0.381	-0.0323	-0.2476	-0.2143
[387,]	TNFRSF10D	0.3756	-0.0948	-0.3327	-0.0568
[411,]	FAM115C	0.3701	-0.1595	-0.192	-0.0954
[420,]	TUBA4A	0.3683	-0.1058	-0.2663	-0.093
[453,]	APOM	0.3625	-0.0254	-0.1222	-0.3102
[463,]	DNAH5	0.3605	-0.083	-0.2201	-0.1517
[473,]	NMT2	0.3587	-0.0184	-0.253	-0.1988
[482,]	POLR1C	0.3567	-0.038	-0.2144	-0.2066
[485,]	H3F3C	0.3559	-0.1095	-0.2929	-0.0497
[493,]	RPL10A	0.3545	-0.0217	-0.2727	-0.1723
[517,]	DHRS13	0.3501	-0.0292	-0.2163	-0.2075
[518,]	CPD	0.3498	-0.0515	-0.1928	-0.2008
[519,]	CLN5	0.3495	-0.0124	-0.22	-0.2238
[524,]	HIGD1A	0.3489	-0.0844	-0.2847	-0.0787
[540,]	GTF3C6	0.2905	-0.0424	-0.3466	-0.0029
[546,]	SNAI2	0.3458	-0.0262	-0.1641	-0.2517
[567,]	CGRRF1	0.3429	-0.0944	-0.2756	-0.0671
[576,]	ZBTB8OS	0.3413	-0.0615	-0.1207	-0.2415
[581,]	NDUFS5	0.3399	-0.0558	-0.1485	-0.2222
[597,]	BAIAP2L1	0.3374	-0.247	-0.1223	-0.0101
[598,]	NIP7	0.3373	-0.1112	-0.2303	-0.0797
[602,]	LNX2	0.3363	-0.0366	-0.3208	-0.0892
[607,]	KCTD14	0.3355	-0.0818	-0.2226	-0.12
[617,]	TIMM9	0.3337	-0.0009	-0.2744	-0.1703
[620,]	SLC5A6	0.3329	-0.1879	-0.0005	-0.1836
[621,]	SNORD49B	0.3251	-0.0333	-0.0332	-0.3328
[624,]	UBXN8	0.3325	-0.0209	-0.2793	-0.1402
[634,]	KLHL11	0.3304	-0.0083	-0.1114	-0.3009
[636,]	RPL23P8	0.33	-0.0677	-0.0013	-0.3253
[637,]	SULT1A2	0.3295	-0.0025	-0.2436	-0.1904
[643,]	LEPR	0.3289	-0.0123	-0.2173	-0.2009
[648,]	PIGH	0.328	-0.0239	-0.2121	-0.1902
[652,]	ABCE1	0.327	-0.0156	-0.3104	-0.1125
[668,]	C17orf79	0.3252	-0.077	-0.0765	-0.2417
[675,]	TRAPPC4	0.3247	-0.087	-0.1074	-0.2018
[683,]	BRIX1	0.3235	-0.0108	-0.3017	-0.1216
[693,]	FBXO4	0.3224	-0.0534	-0.245	-0.1185
[694,]	ZNF480	0.3222	-0.0632	-0.161	-0.1803
[702,]	DARS	0.3212	-0.0492	-0.2264	-0.1386
[730,]	TSPAN5	0.3171	-0.0539	-0.1671	-0.1799
[753,]	TOMM22	0.3131	-0.1318	-0.0261	-0.2046
[762,]	C9orf46	0.3123	-0.145	-0.1964	-0.0375
[785,]	UTP14A	0.3088	-0.0476	-0.2224	-0.1287
[797,]	TLE2	0.3079	-0.1332	-0.0694	-0.1583
[807,]	MRPL47	0.3062	-0.0844	-0.2912	-0.0201
[818,]	TXNDC9	0.305	-0.1434	-0.1273	-0.0914
[822,]	STBD1	0.3044	-0.0781	-0.2242	-0.0845
[823,]	UBE2E2	0.3044	-0.1105	-0.1118	-0.1442
[826,]	ANGPTL3	0.3036	-0.0181	-0.128	-0.2411
[829,]	UMPS	0.3034	-0.0243	-0.2599	-0.1171
[832,]	MKI67IP	0.3032	-0.0827	-0.1693	-0.1259
[834,]	TRIB3	0.3028	-0.2023	-0.007	-0.1231
[844,]	EIF3J	0.2876	-0.0671	-0.3009	-0.0096
[846,]	UBA2	0.3004	-0.0291	-0.2165	-0.1458
[850,]	MOSPD1	0.2999	-0.0757	-0.1844	-0.1169
[857,]	FBXO33	0.2994	-0.0796	-0.2373	-0.065
[863,]	PIGW	0.2486	-0.0365	-0.2987	-0.0003
[871,]	LBR	0.298	-0.0033	-0.2572	-0.1384
[875,]	TAF9B	0.2975	-0.0279	-0.1669	-0.1874
[880,]	GOT1	0.2969	-0.0367	-0.0648	-0.2659
[882,]	SYPL1	0.2968	-0.1731	-0.164	-0.0129
[904,]	CBLC	0.294	-0.1851	-0.0886	-0.0612
[924,]	MRPS12	0.2901	-0.106	-0.2341	-0.0243
[927,]	TUBB3	0.2899	-0.1731	-0.1114	-0.0505
[932,]	UBE2NL	0.2896	-0.0565	-0.1779	-0.1333
[936,]	FAM168B	0.2893	-0.0421	-0.1714	-0.1561
[950,]	MED9	0.2873	-0.1891	-0.0487	-0.0832
[953,]	NACA2	0.2867	-0.0538	-0.0427	-0.252
[961,]	RDH12	0.2862	-0.038	-0.075	-0.2421
[965,]	EMP2	0.2855	-0.0276	-0.1357	-0.2005
[978,]	PLEKHA4	0.2838	-0.0218	-0.124	-0.2156
[987,]	OXSM	0.2826	-0.0048	-0.083	-0.2709
[991,]	RPL18A	0.2824	-0.1205	-0.0239	-0.1822
[994,]	ZNF347	0.2818	-0.0034	-0.2754	-0.1023
[998,]	COMMD3	0.281	-0.0505	-0.1716	-0.1354
[999,]	NOC3L	0.2809	-0.0175	-0.2323	-0.1218
[1000,]	MRPL13	0.2806	-0.1024	-0.2498	-0.0031
[1004,]	MRPL19	0.2331	-0.0254	-0.2802	-0.0108
[1009,]	SULT2A1	0.2798	-0.0036	-0.0784	-0.273
[1011,]	SNRPE	0.2797	-0.0195	-0.2006	-0.1459
[1018,]	HNRNPH2	0.2417	-0.0231	-0.2791	-0.0253
[1023,]	TIPRL	0.2787	-0.0724	-0.2785	-0.0118
[1040,]	RWDD4	0.2765	-0.002	-0.2372	-0.131
[1041,]	TUBA3C	0.2765	-0.0436	-0.0892	-0.2108
[1046,]	MTRR	0.2759	-0.0817	-0.0868	-0.1659
[1048,]	NAA15	0.2759	-0.0485	-0.2509	-0.0616
[1049,]	PRMT5	0.2757	-0.0659	-0.1788	-0.1037
[1078,]	YRDC	0.272	-0.0407	-0.2356	-0.0799
[1082,]	CSTF1	0.2715	-0.008	-0.0753	-0.2601
[1088,]	TRMT6	0.271	-0.0887	-0.1627	-0.0845
[1101,]	DCTN6	0.2689	-0.1326	-0.1393	-0.0491
[1106,]	GTF2H1	0.2678	-0.027	-0.1489	-0.1677
[1109,]	RSL1D1	0.2677	-0.0006	-0.1269	-0.2188
[1112,]	SNX4	0.2672	-0.0091	-0.1717	-0.1685
[1114,]	ZNF442	0.267	-0.0259	-0.1062	-0.2057
[1116,]	UFC1	0.2668	-0.0512	-0.0808	-0.1968
[1119,]	RPL22	0.2664	-0.0028	-0.179	-0.1688
[1126,]	RPL12	0.266	-0.1034	-0.0819	-0.1316
[1127,]	XRN2	0.256	-0.0428	-0.266	-0.0308
[1128,]	HDAC1	0.2659	-0.0487	-0.1435	-0.1437
[1131,]	CRK	0.2655	-0.0922	-0.118	-0.1128
[1132,]	POLR2K	0.2654	-0.1257	-0.0931	-0.094
[1133,]	RNF126	0.2654	-0.093	-0.1081	-0.1205
[1144,]	CIT	0.2645	-0.0403	-0.258	-0.0513
[1147,]	WDR43	0.2519	-0.0066	-0.2643	-0.071
[1154,]	C14orf109	0.2633	-0.082	-0.0303	-0.1998
[1164,]	TMCO1	0.2625	-0.0965	-0.0462	-0.1671
[1168,]	CCT4	0.2356	-0.0371	-0.2623	-0.0154
[1173,]	TMED5	0.2619	-0.0872	-0.1246	-0.1086
[1182,]	EIF3A	0.2045	-0.0034	-0.2606	-0.0195
[1185,]	WDR12	0.2603	-0.0421	-0.1744	-0.1175
[1195,]	RG9MTD1	0.2589	-0.1192	-0.1993	-0.0002
[1197,]	RP1	0.2588	-0.1023	-0.056	-0.1469
[1218,]	ZNRF2	0.2564	-0.051	-0.1663	-0.109
[1223,]	PSMG1	0.256	-0.1164	-0.1784	-0.0185
[1224,]	GTF2B	0.2559	-0.0055	-0.1491	-0.1789
[1226,]	SSBP3	0.2558	-0.0774	-0.078	-0.1541
[1234,]	MRPS27	0.2555	-0.0677	-0.1406	-0.1102
[1239,]	NPTX2	0.2549	-0.0616	-0.2041	-0.061
[1247,]	EXOSC4	0.2542	-0.0636	-0.1649	-0.0922
[1249,]	BZW2	0.2539	-0.0113	-0.1666	-0.1538
[1256,]	RBMX2	0.2469	-0.0011	-0.253	-0.0815
[1259,]	SUCLG1	0.2352	-0.0326	-0.2528	-0.0289
[1263,]	BUB3	0.2522	-0.1033	-0.1537	-0.0514
[1265,]	BTF3L4	0.2521	-0.0888	-0.2236	-0.0073
[1270,]	H3F3B	0.1985	-0.0195	-0.2508	-0.0012
[1283,]	TRMT112	0.2493	-0.0138	-0.061	-0.2381
[1284,]	PMPCB	0.2492	-0.0182	-0.1262	-0.1752
[1291,]	TBPL1	0.2428	-0.0272	-0.2482	-0.0489
[1294,]	ZNF271	0.2364	-0.0014	-0.248	-0.0725
[1296,]	EIF4A3	0.2287	-0.0151	-0.2473	-0.047
[1323,]	UBE2E3	0.2055	-0.0135	-0.2423	-0.0246
[1332,]	DRG2	0.2411	-0.0188	-0.1289	-0.1621
[1334,]	PPP2R5E	0.2407	-0.0571	-0.1176	-0.1251
[1335,]	EIF5AL1	0.2405	-0.0912	-0.0862	-0.1111
[1338,]	SUMO2	0.24	-0.0302	-0.1656	-0.1146
[1339,]	MLF1	0.2398	-0.0874	-0.1986	-0.0158
[1350,]	C5orf28	0.2374	-0.0306	-0.1815	-0.0969
[1367,]	TOR1A	0.2344	-0.1328	-0.0211	-0.1103
[1369,]	EXOSC1	0.2339	-0.0102	-0.191	-0.109
[1371,]	TMEM5	0.2329	-0.0061	-0.1105	-0.1836
[1376,]	PABPC3	0.2321	-0.0677	-0.0167	-0.1905
[1378,]	HAUS2	0.2249	-0.0184	-0.2316	-0.052
[1382,]	RPL7L1	0.2311	-0.0415	-0.1519	-0.1019
[1398,]	ARMC10	0.2275	-0.0147	-0.1711	-0.1131
[1405,]	SNRPC	0.2181	-0.0078	-0.2255	-0.0619
[1406,]	SERPINA6	0.2053	-0.0081	-0.022	-0.225
[1410,]	UBE2D2	0.2243	-0.0058	-0.1789	-0.1131
[1425,]	RPS16	0.2209	-0.0108	-0.1922	-0.091
[1430,]	POLR2H	0.2202	-0.0162	-0.0944	-0.1698
[1433,]	TDRD12	0.2187	-0.0513	-0.0625	-0.1535
[1436,]	ADO	0.2184	-0.0601	-0.1787	-0.04
[1454,]	POLR2C	0.2138	-0.0126	-0.0465	-0.2084
[1457,]	CNO	0.2131	-0.0051	-0.1286	-0.1443
[1459,]	RPL36	0.213	-0.0331	-0.1539	-0.0878
[1478,]	ATP5F1	0.2075	-0.0771	-0.0382	-0.1297
[1494,]	PPP1R8	0.2044	-0.0792	-0.0767	-0.0894
[1508,]	RPL14	0.2012	-0.0206	-0.1045	-0.132
[1511,]	CD46	0.199	-0.0765	-0.0114	-0.1435
[1524,]	RPL6	0.1929	-0.0149	-0.0939	-0.1381
[1531,]	PRKAG1	0.1881	-0.0725	-0.1396	-0.0219
[1540,]	EIF4G2	0.1799	-0.0706	-0.1151	-0.0357
[1541,]	YY1AP1	0.1554	-0.0038	-0.0101	-0.1789
[1543,]	FGB	0.1667	-0.0008	-0.0331	-0.1762

## Sheet: Healthy Obese
rank pamr	gene	Control-score	Healthy Obese-score	NAFL-score	NASH-score
[232,]	ARNTL	-0.1395	0.4213	-0.1413	-0.2144
[434,]	EGFLAM	-0.088	0.3658	-0.1133	-0.2354
[523,]	CTNNA3	-0.1584	0.3489	-0.016	-0.2135
[571,]	LGSN	-0.036	0.3419	-0.1321	-0.2542
[665,]	RHOBTB3	-0.0375	0.3252	-0.1565	-0.2106
[865,]	NAPEPLD	-0.0019	0.292	-0.0611	-0.2985
[874,]	ASXL3	-0.0327	0.2975	-0.0951	-0.2369
[885,]	MFAP3L	-0.053	0.2965	-0.048	-0.2521
[1103,]	FRRS1	-0.0032	0.2601	-0.0492	-0.2685
[1111,]	SCN2A	-0.0063	0.238	-0.0158	-0.2673
[1121,]	SFXN2	-0.0153	0.2663	-0.0438	-0.2658
[1189,]	MAP2K1	-0.0027	0.2598	-0.0697	-0.2507

## Sheet: NAFL
rank pamr	gene	Control-score	Healthy Obese-score	NAFL-score	NASH-score
[197,]	CLEC4G	-0.1737	-0.0171	0.439	-0.151
[313,]	NEIL1	-0.1121	-0.049	0.3946	-0.1493
[383,]	OR6N2	-0.094	-0.0911	0.3762	-0.1044
[395,]	CSPG4	-0.1854	-0.0459	0.3739	-0.0442
[440,]	OR5M10	-0.0223	-0.2178	0.3644	-0.0289
[454,]	FAM160A2	-0.2091	-0.0485	0.3622	-0.0013
[810,]	EPOR	-0.2082	-0.0065	0.3058	-0.0037
[1044,]	ARHGEF15	-0.1371	-0.0319	0.2759	-0.0346
[1333,]	CTAGE5	-0.0252	-0.0014	0.2409	-0.1793

## Sheet: NASH
rank pamr	gene	Control-score	Healthy Obese-score	NAFL-score	NASH-score
[1,]	FABP4	-0.3738	-0.4811	-0.0397	1.082
[2,]	SPP1	-0.2035	-0.406	-0.1249	0.855
[3,]	MMP9	-0.285	-0.3389	-0.0673	0.8237
[7,]	FMO1	-0.2506	-0.3024	-0.0891	0.756
[10,]	FAT1	-0.2107	-0.322	-0.078	0.7206
[13,]	THY1	-0.2275	-0.2077	-0.1515	0.6673
[14,]	COL1A1	-0.224	-0.3021	-0.0231	0.6646
[17,]	FAM111B	-0.0491	-0.4422	-0.0564	0.6475
[23,]	MCM6	-0.1654	-0.2993	-0.0737	0.6331
[25,]	TM4SF19	-0.2807	-0.2288	-0.0037	0.6286
[29,]	DUSP8	-0.1956	-0.2812	-0.0318	0.6117
[36,]	SNAP25	-0.2311	-0.2327	-0.0278	0.5932
[39,]	STMN2	-0.2546	-0.205	-0.0285	0.5893
[41,]	TYMS	-0.0266	-0.2883	-0.2269	0.5828
[42,]	CHEK1	-0.0315	-0.3913	-0.0769	0.5819
[43,]	AEBP1	-0.231	-0.1699	-0.0968	0.5776
[44,]	FANCI	-0.1955	-0.2244	-0.0707	0.5768
[45,]	SCUBE1	-0.2644	-0.1617	-0.0597	0.5763
[46,]	AKR1B10	-0.0855	-0.1415	-0.3338	0.5717
[47,]	TREM2	-0.1404	-0.2835	-0.0607	0.5715
[51,]	MLF1IP	-0.1338	-0.3049	-0.0341	0.5659
[52,]	COL1A2	-0.2487	-0.2029	-0.0106	0.5637
[53,]	CENPK	-0.1398	-0.2619	-0.0806	0.5622
[54,]	FCAMR	-0.0949	-0.2701	-0.1303	0.5602
[61,]	MRAS	-0.2469	-0.1915	-0.0165	0.5528
[70,]	HELLS	-0.1615	-0.2572	-0.0261	0.5352
[83,]	WDHD1	-0.1629	-0.2486	-0.0215	0.5224
[87,]	PLXNC1	-0.236	-0.1668	-0.028	0.5194
[91,]	CAPG	-0.0165	-0.3097	-0.1363	0.5165
[92,]	ZMAT3	-0.0245	-0.1827	-0.2974	0.5143
[95,]	MOXD1	-0.1798	-0.1727	-0.0912	0.5127
[99,]	SULF2	-0.3025	-0.0421	-0.0946	0.509
[102,]	PCDP1	-0.1168	-0.2643	-0.0453	0.5054
[103,]	UHRF1	-0.0465	-0.2806	-0.1202	0.5042
[111,]	PRKAA2	-0.3074	-0.0821	-0.0175	0.4957
[112,]	LTBP2	-0.2174	-0.1129	-0.1002	0.4945
[114,]	PPAPDC1A	-0.2128	-0.1468	-0.0585	0.4933
[122,]	ITGBL1	-0.2439	-0.0772	-0.1023	0.4858
[125,]	FBXO2	-0.1679	-0.2147	-0.011	0.4783
[129,]	ASPM	-0.0742	-0.3021	-0.0211	0.4772
[131,]	ADAMTSL2	-0.2845	-0.0852	-0.0221	0.4751
[134,]	DCDC2	-0.1029	-0.2277	-0.0797	0.4741
[136,]	AMICA1	-0.2967	-0.0634	-0.0326	0.473
[138,]	ASF1B	-0.0213	-0.3251	-0.0569	0.4713
[140,]	CFTR	-0.1446	-0.1234	-0.1614	0.471
[150,]	FSTL3	-0.0226	-0.3345	-0.0346	0.4647
[152,]	ACLY	-0.1424	-0.1788	-0.0783	0.4623
[154,]	FMNL1	-0.1995	-0.1432	-0.0454	0.4608
[157,]	EXO1	-0.0642	-0.2895	-0.0325	0.4597
[164,]	ACE2	-0.2143	-0.1433	-0.0181	0.4553
[167,]	GXYLT2	-0.1336	-0.1233	-0.1574	0.4538
[171,]	ZWINT	-0.1187	-0.2126	-0.0523	0.4512
[173,]	BRCA2	-0.0976	-0.1974	-0.1026	0.451
[174,]	THBS2	-0.0544	-0.2467	-0.0952	0.4508
[176,]	PCNA	-0.0379	-0.2516	-0.1107	0.4499
[179,]	MMS22L	-0.1161	-0.1669	-0.1158	0.4484
[186,]	BCAT1	-0.0445	-0.2136	-0.1475	0.4443
[207,]	KCNAB2	-0.107	-0.1626	-0.1161	0.4321
[208,]	LGALS3	-0.1659	-0.1581	-0.0392	0.4318
[212,]	PBX1	-0.1983	-0.1019	-0.0692	0.4302
[217,]	PLAU	-0.1564	-0.133	-0.0835	0.4288
[234,]	CLDN11	-0.044	-0.2409	-0.0843	0.4213
[235,]	BMP2	-0.2373	-0.0802	-0.0334	0.4207
[243,]	FAP	-0.1449	-0.1682	-0.0363	0.4157
[250,]	RCAN3	-0.2199	-0.0925	-0.0318	0.4125
[255,]	PKM2	-0.2074	-0.1023	-0.0339	0.4108
[259,]	H2AFY	-0.1733	-0.1491	-0.0146	0.4085
[272,]	GLIS2	-0.1395	-0.1887	-0.0051	0.4063
[281,]	COL4A1	-0.1178	-0.1358	-0.1049	0.4031
[295,]	ZYX	-0.0312	-0.247	-0.0689	0.3992
[299,]	RTN1	-0.1013	-0.1926	-0.0447	0.3987
[300,]	NAV3	-0.2367	-0.0232	-0.0877	0.3985
[301,]	HIST1H3B	-0.0194	-0.2495	-0.0806	0.398
[305,]	NUSAP1	-0.1165	-0.1753	-0.0449	0.3967
[308,]	COL14A1	-0.2049	-0.0474	-0.0957	0.3955
[309,]	OLR1	-0.102	-0.2026	-0.0262	0.3953
[312,]	HIST1H1B	-0.0597	-0.218	-0.0636	0.3948
[314,]	FAS	-0.0037	-0.1458	-0.2416	0.3944
[318,]	CILP	-0.1363	-0.1509	-0.0472	0.3935
[325,]	ADAMTS2	-0.1769	-0.1331	-0.0131	0.3922
[332,]	COL5A1	-0.1145	-0.15	-0.0748	0.3899
[347,]	ANKRD29	-0.1873	-0.1052	-0.0299	0.3859
[348,]	PRICKLE1	-0.245	-0.0279	-0.0552	0.3859
[350,]	ITGAV	-0.1515	-0.1001	-0.0864	0.3854
[351,]	CHAF1A	-0.0986	-0.2019	-0.0203	0.385
[352,]	MND1	-0.0119	-0.1905	-0.1578	0.385
[358,]	TKT	-0.0503	-0.1471	-0.1625	0.384
[359,]	SOX9	-0.1046	-0.106	-0.1422	0.3835
[363,]	CDC7	-0.0893	-0.1617	-0.0863	0.383
[367,]	KLHL29	-0.1316	-0.1498	-0.0424	0.3823
[369,]	STIL	-0.155	-0.108	-0.0662	0.3814
[373,]	ECT2	-0.0537	-0.1857	-0.1001	0.3801
[378,]	KIAA0101	-0.0111	-0.2532	-0.0654	0.3789
[382,]	JAZF1	-0.0894	-0.118	-0.1392	0.3766
[392,]	ZNF704	-0.2176	-0.0633	-0.0319	0.3744
[396,]	NUP93	-0.1072	-0.1102	-0.1216	0.3737
[397,]	SLIT2	-0.2218	-0.0154	-0.091	0.3735
[399,]	ATP9A	-0.1063	-0.1576	-0.0571	0.3732
[408,]	C15orf42	-0.1264	-0.1739	-0.0031	0.3704
[409,]	FEN1	-0.012	-0.2088	-0.1158	0.3704
[413,]	RUNX1	-0.2234	-0.0597	-0.0234	0.3697
[425,]	SUSD2	-0.0304	-0.2198	-0.0711	0.3671
[431,]	CSF2RA	-0.1272	-0.0868	-0.1175	0.3663
[456,]	LEF1	-0.1541	-0.0937	-0.0648	0.3616
[479,]	FGR	-0.0963	-0.157	-0.0535	0.357
[488,]	TAX1BP3	-0.1862	-0.0484	-0.075	0.3554
[514,]	E2F3	-0.1526	-0.1017	-0.043	0.3503
[522,]	MELK	-0.0775	-0.198	-0.0146	0.3493
[534,]	VSTM2L	-0.0932	-0.0726	-0.1637	0.3478
[537,]	KLHDC5	-0.0549	-0.1436	-0.1188	0.3471
[553,]	ANKRD44	-0.2236	-0.0487	-0.0098	0.3446
[558,]	CCND2	-0.1562	-0.1081	-0.0222	0.3443
[568,]	LMNB1	-0.0123	-0.1095	-0.2209	0.3429
[585,]	EMILIN2	-0.0104	-0.2118	-0.0791	0.3397
[631,]	PDE7A	-0.1548	-0.0783	-0.05	0.3308
[649,]	GPR132	-0.1098	-0.0942	-0.0879	0.3278
[671,]	PGP	-0.0894	-0.1736	-0.0041	0.3251
[687,]	LAMP3	-0.1821	-0.0652	-0.0209	0.323
[691,]	RFX5	-0.0912	-0.1427	-0.0414	0.3226
[695,]	SPATS2	-0.0999	-0.1281	-0.0486	0.322
[707,]	RAP2A	-0.1798	-0.0614	-0.0268	0.3207
[719,]	C11orf82	-0.0811	-0.0532	-0.1756	0.3196
[731,]	BCL2	-0.1298	-0.0926	-0.0499	0.317
[741,]	ANXA4	-0.0696	-0.1177	-0.0968	0.3144
[754,]	NRG3	-0.181	-0.013	-0.083	0.313
[787,]	CASK	-0.1614	-0.0706	-0.026	0.3086
[814,]	TMEM206	-0.0875	-0.1014	-0.0839	0.3053
[825,]	UBP1	-0.0652	-0.1018	-0.1126	0.3036
[872,]	SPTAN1	-0.1473	-0.0737	-0.0292	0.2977
[876,]	SPTBN1	-0.0521	-0.1887	-0.0042	0.2974
[890,]	ARPC5	-0.1571	-0.0512	-0.044	0.2954
[897,]	DYNLT1	-0.0053	-0.1545	-0.1141	0.2946
[902,]	XRCC3	-0.0501	-0.0686	-0.1688	0.294
[947,]	PACS1	-0.0149	-0.1929	-0.0394	0.2875
[995,]	TRPV2	-0.0359	-0.1695	-0.0358	0.2817
[1005,]	ALDOA	-0.0493	-0.1613	-0.0264	0.2802
[1012,]	ELMO2	-0.0496	-0.1595	-0.0278	0.2797
[1033,]	DAPK2	-0.1457	-0.0554	-0.0337	0.2773
[1038,]	SMARCA4	-0.1104	-0.1129	-0.0035	0.2768
[1058,]	ACTR2	-0.1209	-0.026	-0.106	0.2746
[1113,]	DEF6	-0.0752	-0.0425	-0.139	0.2672
