# Supplementary material for: FABP4 and MMP9 levels identified as predictive factors for poor prognosis in patients with nonalcoholic fatty liver using data mining approaches and gene expression analysis
Source: Sci Rep. 2019 Dec 24;9:19785. doi: 10.1038/s41598-019-56235-y (PMC6930227; doi:10.1038/s41598-019-56235-y)
Supplement: Supplementary file 3 — Supplementary Dataset 2 [file 41598_2019_56235_MOESM3_ESM.xlsx]

## Sheet: 58annotedmev
rank-pamr	id	NAFL-Steatosis-score	NAFL-NASH-Score	ratio NAFL-Steatosis/NAFL-NASH
1	FABP4	-0.2012	0.4191	1.78992825354177
2	FAM111B	-0.1863	0.3882	1.66372172793262
3	DTL	-0.1526	0.3179	2.97303821520455
4	RNASE2	-0.1448	0.3016	4.80863248731659
5	KPNA2	-0.1185	0.2469	1.43852392308262
6	CYP2C19	0.1083	-0.2255	-3.82117004588031
7	CCL18	-0.0994	0.2071	1.50335095213512
8	FBLN5	-0.0984	0.2049	0.970049386479923
9	GINS2	-0.0961	0.2002	2.28202174893211
10	HIST1H3B	-0.0869	0.181	1.36541000813084
11	DTNA	-0.0821	0.1711	2.17201277728755
12	DEFA3	-0.0795	0.1655	8.61381676273275
13	TYMS	-0.078	0.1624	0.753176734808367
14	THBS2	-0.0765	0.1594	1.29392247792763
15	WDR76	-0.0762	0.1587	2.10064375281087
16	GNMT	0.0706	-0.147	-3.74930051067347
17	PODN	-0.0681	0.142	1.76435983023738
18	GPNMB	-0.0597	0.1245	3.57423589624255
19	CCL20	-0.0526	0.1095	1.43405379238259
20	MCM6	-0.0485	0.101	1.44478751413455
21	MMP9	-0.0475	0.0989	1.42066734798249
22	CHI3L1	-0.0454	0.0945	0.791209413466323
23	CDC45	-0.0451	0.0939	4.08732760280699
24	RNASE1	-0.0358	0.0747	2.74083570242481
25	HELLS	-0.0347	0.0723	1.797983093242
26	LPL	-0.0344	0.0716	3.13743946265203
27	KDELR3	-0.0308	0.0642	2.38053958715115
28	GDF15	-0.0291	0.0605	0.642674829083683
29	MIR622	-0.0286	0.0595	0.574804339629831
30	GPC4	-0.0257	0.0535	1.59477519249262
31	CHST9	-0.0238	0.0496	0.90134615258388
32	FNDC1	-0.0212	0.0442	4.21353248609823
33	PLP2	-0.0179	0.0374	3.94615784655962
34	FPR3	-0.0174	0.0363	8.68924758266597
35	GINS1	-0.0169	0.0351	4.13907144821251
36	MCM5	-0.0146	0.0305	3.83494831825302
37	AASS	0.014	-0.0292	-3.88235818541973
38	OAT	0.0138	-0.0288	-1.24994727921752
39	COL4A1	-0.0121	0.0252	1.17326672536019
40	MPO	-0.012	0.0251	3.56357892994019
41	HIST1H2BM	-0.0117	0.0244	1.64961845070383
42	FBN1	-0.0115	0.0239	1.38638261870018
43	ASF1B	-0.0108	0.0224	1.49104521864343
44	FAM83G	-0.0098	0.0204	1.41957329876364
45	ITGA6	-0.0084	0.0175	2.95206523256532
46	PRC1	-0.0075	0.0157	1.10269704463074
47	PLA2G7	-0.0068	0.0141	5.43690629638871
48	SPP1	-0.0065	0.0136	1.04482828023815
49	LTF	-0.0056	0.0117	2.50454787579503
50	HIST1H3I	-0.0052	0.0109	2.71095515351588
51	FANCD2	-0.0047	0.0098	2.43469994170543
52	TREM2	-0.0041	0.0085	1.48154064773282
53	CDC6	-0.003	0.0063	4.92981725650868
54	GPX7	-0.0026	0.0054	2.10180836956234
55	LOXL2	-0.002	0.0041	1.59001544920206
56	CENPK	-0.0013	0.0027	1.3235435561464
57	ANXA5	-0.0005	0.001	3.82384957258783
58	BRCA2	-0.0002	0.0004	1.1121436910778
