# Supplementary material for: FABP4 and MMP9 levels identified as predictive factors for poor prognosis in patients with nonalcoholic fatty liver using data mining approaches and gene expression analysis
Source: Sci Rep. 2019 Dec 24;9:19785. doi: 10.1038/s41598-019-56235-y (PMC6930227; doi:10.1038/s41598-019-56235-y)
Supplement: Supplementary file 4 — Supplementary Dataset 3 [file 41598_2019_56235_MOESM4_ESM.xlsx]

## Sheet: all
rank	id	NASH with HIGH-MMP-9-score	NASH with HIGH-MMP-9 LOW-score
[1,]	GDF15	0.2941	-0.356
[2,]	FOS	0.2857	-0.3458
[3,]	JUN	0.2708	-0.3279
[4,]	FOSB	0.2682	-0.3247
[5,]	C5AR1	0.2455	-0.2972
[6,]	KLF6	0.2364	-0.2862
[7,]	IGFBP1	0.2308	-0.2794
[8,]	PLAUR	0.2257	-0.2732
[9,]	GPR183	0.2233	-0.2703
[10,]	HBEGF	0.2188	-0.2649
[11,]	ITGAX	0.2142	-0.2593
[12,]	RGS2	0.2114	-0.2559
[13,]	NR4A3	0.2089	-0.2528
[14,]	PTGS2	0.1972	-0.2387
[15,]	DUSP8	0.1909	-0.2311
[16,]	CXCR4	0.1859	-0.2251
[17,]	MIR21	0.1809	-0.219
[18,]	NR4A2	0.18	-0.2179
[19,]	JUND	0.179	-0.2166
[20,]	NCF2	0.1733	-0.2098
[21,]	CD83	0.1684	-0.2038
[22,]	EMILIN2	0.1682	-0.2036
[23,]	PDLIM3	0.1577	-0.1909
[24,]	NR4A1	0.157	-0.1901
[25,]	RASSF2	0.1477	-0.1788
[26,]	NEDD9	0.1444	-0.1748
[27,]	CYTIP	0.142	-0.1719
[28,]	GSTM3	-0.1413	0.171
[29,]	ANKRD37	0.139	-0.1682
[30,]	UPP2	0.1386	-0.1678
[31,]	CYR61	0.134	-0.1622
[32,]	KLF4	0.1325	-0.1604
[33,]	BIRC3	0.1308	-0.1584
[34,]	ATF3	0.1278	-0.1547
[35,]	BTG2	0.1267	-0.1533
[36,]	ADAMTS4	0.1258	-0.1523
[37,]	SIK1	0.1253	-0.1517
[38,]	RNF122	0.1252	-0.1515
[39,]	S100A8	0.125	-0.1514
[40,]	CCL4L1	0.1245	-0.1507
[41,]	EGR2	0.1241	-0.1503
[42,]	NR2C2AP	-0.1221	0.1478
[43,]	SLC2A3	0.121	-0.1464
[44,]	ITPRIP	0.1207	-0.1461
[45,]	GPR132	0.1202	-0.1455
[46,]	NAT8	-0.1176	0.1424
[47,]	PLXNC1	0.1173	-0.142
[48,]	PLA2G7	0.1167	-0.1413
[49,]	APOLD1	0.1155	-0.1398
[50,]	CELF2	0.1109	-0.1343
[51,]	EMP1	0.1108	-0.1342
[52,]	VNN3	0.1067	-0.1291
[53,]	FABP4	0.1032	-0.125
[54,]	TNFAIP3	0.1	-0.121
[55,]	BCL2A1	0.0979	-0.1185
[56,]	EVI2A	0.0974	-0.1179
[57,]	CCL3	0.0923	-0.1118
[58,]	KCNMA1	0.0915	-0.1107
[59,]	SLA	0.0914	-0.1106
[60,]	TUBG2	-0.0911	0.1103
[61,]	GAB2	0.091	-0.1101
[62,]	SERPINE1	0.0902	-0.1092
[63,]	CYP3A43	0.0897	-0.1086
[64,]	MMP19	0.0896	-0.1085
[65,]	ARID5A	0.0887	-0.1073
[66,]	LDLR	0.0882	-0.1067
[67,]	FAM102A	0.0867	-0.1049
[68,]	MYC	0.0863	-0.1045
[69,]	FMNL1	0.0857	-0.1037
[70,]	ZNF319	-0.0854	0.1034
[71,]	FILIP1L	0.0848	-0.1026
[72,]	SLC29A4	-0.0846	0.1024
[73,]	GSTT2	-0.0841	0.1018
[74,]	JUNB	0.0831	-0.1005
[75,]	PHLDA1	0.0817	-0.0989
[76,]	NAT8B	-0.0808	0.0978
[77,]	HK2	0.0805	-0.0975
[78,]	SPTBN2	-0.0795	0.0963
[79,]	DOCK11	0.0794	-0.0961
[80,]	PIGH	-0.0787	0.0953
[81,]	MGAM	0.0783	-0.0947
[82,]	FOSL2	0.0783	-0.0947
[83,]	CD37	0.0771	-0.0933
[84,]	ITK	0.0761	-0.0921
[85,]	ADAMTS1	0.0759	-0.0919
[86,]	ARHGAP30	0.0755	-0.0914
[87,]	PRDM1	0.0747	-0.0904
[88,]	TMEM92	0.0736	-0.0891
[89,]	COX7B	-0.0735	0.0889
[90,]	FABP5	0.0727	-0.088
[91,]	CCL2	0.0727	-0.088
[92,]	BMP2	0.0724	-0.0877
[93,]	OBFC2A	0.0724	-0.0876
[94,]	THBS1	0.0718	-0.0869
[95,]	EMR2	0.0717	-0.0868
[96,]	PLEK	0.0716	-0.0867
[97,]	TAGAP	0.0691	-0.0837
[98,]	REL	0.0678	-0.0821
[99,]	ARL4C	0.0663	-0.0803
[100,]	S100A12	0.0663	-0.0803
[101,]	EGR1	0.0652	-0.0789
[102,]	PTGER4	0.0644	-0.0779
[103,]	IER2	0.0643	-0.0778
[104,]	LOC729603	0.064	-0.0775
[105,]	MXD1	0.0639	-0.0773
[106,]	BEST1	0.0637	-0.0771
[107,]	PLK3	0.0637	-0.0771
[108,]	DSTNP2	-0.0636	0.0769
[109,]	TREM1	0.0635	-0.0768
[110,]	AVIL	-0.0605	0.0732
[111,]	RPS10P7	-0.0603	0.073
[112,]	RAB1C	-0.0594	0.072
[113,]	FCGR2A	0.0594	-0.0719
[114,]	GEM	0.0592	-0.0717
[115,]	ZFP36	0.0588	-0.0712
[116,]	CST7	0.0583	-0.0705
[117,]	SRGN	0.0574	-0.0695
[118,]	MRPS12	-0.057	0.069
[119,]	LOC100128364	0.0569	-0.0689
[120,]	WEE1	0.0569	-0.0689
[121,]	SNORD45B	0.0565	-0.0684
[122,]	LPL	0.0558	-0.0675
[123,]	ZNF485	-0.0554	0.0671
[124,]	IL1B	0.0552	-0.0669
[125,]	HCLS1	0.0552	-0.0669
[126,]	FCGR2C	0.0543	-0.0657
[127,]	STK17B	0.0541	-0.0655
[128,]	SOCS3	0.054	-0.0654
[129,]	ZSCAN22	-0.0535	0.0648
[130,]	C7orf53	0.0534	-0.0646
[131,]	ATMIN	-0.0528	0.064
[132,]	CH25H	0.0526	-0.0637
[133,]	POLE2	-0.0521	0.063
[134,]	FILIP1	0.0514	-0.0623
[135,]	TUBG1	-0.0511	0.0618
[136,]	PTGER2	0.0509	-0.0616
[137,]	FAM163B	-0.0507	0.0614
[138,]	SYTL3	0.0504	-0.061
[139,]	ALDH1A2	0.0503	-0.0609
[140,]	DBH	0.0479	-0.058
[141,]	FCAR	0.0474	-0.0573
[142,]	MIRLET7I	0.0469	-0.0567
[143,]	FAM136A	-0.0467	0.0566
[144,]	AREG	0.0461	-0.0558
[145,]	C8orf4	0.046	-0.0556
[146,]	FLJ35776	0.0451	-0.0545
[147,]	WIPF1	0.0446	-0.0539
[148,]	TRIB1	0.0441	-0.0533
[149,]	FST	0.0441	-0.0533
[150,]	LAPTM5	0.0439	-0.0531
[151,]	MEST	-0.0434	0.0525
[152,]	PIK3IP1	0.0429	-0.052
[153,]	MIR223	0.0428	-0.0518
[154,]	MCM3	-0.0414	0.0501
[155,]	HEXIM2	-0.0408	0.0494
[156,]	DUSP5	0.0404	-0.0488
[157,]	TREM2	0.0397	-0.0481
[158,]	TLE2	-0.0395	0.0478
[159,]	NDUFA12	-0.0391	0.0474
[160,]	RRS1	-0.0391	0.0473
[161,]	DGKA	0.0389	-0.0471
[162,]	RTP3	-0.0389	0.0471
[163,]	MCM7	-0.0386	0.0467
[164,]	CCL22	0.0381	-0.0461
[165,]	PPP1R15A	0.038	-0.0459
[166,]	SNORA54	0.0376	-0.0455
[167,]	PSMG1	-0.0375	0.0454
[168,]	GPSM3	0.0368	-0.0445
[169,]	CHEK1	-0.0366	0.0443
[170,]	CD44	0.0365	-0.0442
[171,]	GBP1	0.0364	-0.0441
[172,]	CPEB4	0.036	-0.0435
[173,]	TMOD1	0.0357	-0.0432
[174,]	PAK1IP1	-0.035	0.0423
[175,]	RFC2	-0.0348	0.0421
[176,]	IL2RA	0.0348	-0.0421
[177,]	ANP32C	-0.0348	0.0421
[178,]	RBM43	-0.0348	0.0421
[179,]	CD52	0.0346	-0.0418
[180,]	STX11	0.0345	-0.0418
[181,]	TLE3	0.0345	-0.0417
[182,]	ZNF674	-0.0341	0.0412
[183,]	EGR3	0.0337	-0.0408
[184,]	RGS1	0.0336	-0.0407
[185,]	DNAJC22	-0.0334	0.0404
[186,]	MCL1	0.0331	-0.0401
[187,]	SLC16A3	0.0329	-0.0398
[188,]	XYLT1	0.0325	-0.0393
[189,]	ARID5B	0.0317	-0.0384
[190,]	COL6A3	0.031	-0.0375
[191,]	LOC401109	-0.0308	0.0372
[192,]	DCTPP1	-0.03	0.0363
[193,]	MYO1F	0.0294	-0.0356
[194,]	CD80	0.0294	-0.0356
[195,]	PPIF	-0.0292	0.0354
[196,]	TNFSF8	0.0289	-0.035
[197,]	CCNL1	0.0286	-0.0346
[198,]	MRPL48	-0.0284	0.0344
[199,]	IL10	0.0283	-0.0343
[200,]	SPAG5	-0.0281	0.034
[201,]	PARS2	-0.0279	0.0338
[202,]	DUSP10	0.0275	-0.0333
[203,]	TXNDC17	-0.0271	0.0329
[204,]	IL2RG	0.027	-0.0326
[205,]	C5orf34	-0.0268	0.0325
[206,]	DCP1B	-0.0267	0.0324
[207,]	ZNF442	-0.0263	0.0319
[208,]	STAT4	0.026	-0.0314
[209,]	CCDC144NL	0.0258	-0.0312
[210,]	DDT	-0.0256	0.031
[211,]	DIS3L	-0.0253	0.0306
[212,]	LY75	0.0245	-0.0297
[213,]	GPRIN3	0.0243	-0.0294
[214,]	TRIM21	-0.0238	0.0288
[215,]	TMEM88	0.0237	-0.0287
[216,]	CD69	0.0237	-0.0287
[217,]	SEMA4A	0.0236	-0.0286
[218,]	TUBGCP5	-0.0235	0.0285
[219,]	SERP2	-0.0227	0.0274
[220,]	IL1RN	0.0226	-0.0274
[221,]	IMMP1L	-0.0224	0.0271
[222,]	BHLHA15	-0.0224	0.0271
[223,]	YWHAQP8	-0.0223	0.0269
[224,]	CYP11A1	-0.0215	0.026
[225,]	CCDC138	-0.0214	0.0259
[226,]	CD5	0.0209	-0.0253
[227,]	CPE	-0.0208	0.0252
[228,]	SLC16A14	-0.0206	0.0249
[229,]	ST13P4	-0.0202	0.0245
[230,]	ADAMTSL4	0.0199	-0.0241
[231,]	RAPGEF1	0.0199	-0.0241
[232,]	HAVCR2	0.0198	-0.024
[233,]	VPS37B	0.0195	-0.0236
[234,]	RCAN1	0.0193	-0.0234
[235,]	GNA13	0.0188	-0.0228
[236,]	ZFAND5	0.0186	-0.0226
[237,]	SLC20A1	0.0185	-0.0224
[238,]	VNN2	0.0179	-0.0216
[239,]	CDC6	-0.0177	0.0215
[240,]	CCR4	0.0177	-0.0214
[241,]	TSC22D2	0.0175	-0.0211
[242,]	TMEM177	-0.0172	0.0208
[243,]	C7orf49	-0.0169	0.0205
[244,]	GJA1	0.0165	-0.02
[245,]	MCM2	-0.0164	0.0199
[246,]	TIMELESS	-0.0164	0.0199
[247,]	C10orf108	0.0157	-0.019
[248,]	MCM4	-0.0157	0.019
[249,]	RASGRP4	0.0155	-0.0187
[250,]	IFRD1	0.0154	-0.0186
[251,]	PDK4	0.0151	-0.0182
[252,]	PAPPA2	0.015	-0.0182
[253,]	RPL13AP20	-0.0149	0.0181
[254,]	IL1RAPL2	-0.0149	0.0181
[255,]	UBE2T	-0.0144	0.0175
[256,]	RPL18A	-0.0144	0.0174
[257,]	ZNF564	-0.0136	0.0165
[258,]	DDX19A	-0.0133	0.0161
[259,]	LHFPL2	0.0132	-0.016
[260,]	IPO4	-0.0123	0.0149
[261,]	HELLS	-0.012	0.0146
[262,]	ZNF252	-0.0119	0.0144
[263,]	MAFF	0.0118	-0.0143
[264,]	SLC6A6	0.0117	-0.0141
[265,]	SNORD60	0.0116	-0.014
[266,]	ASCL1	0.0111	-0.0135
[267,]	VDAC1	-0.01	0.0122
[268,]	WDFY4	0.01	-0.0121
[269,]	TNF	0.0098	-0.0119
[270,]	TUBB	-0.0097	0.0118
[271,]	MNDA	0.0096	-0.0116
[272,]	FIGNL1	-0.0094	0.0114
[273,]	GNA15	0.0091	-0.011
[274,]	DUSP1	0.0084	-0.0101
[275,]	GCSH	-0.008	0.0097
[276,]	SLC25A25	0.0078	-0.0094
[277,]	RASD1	0.0077	-0.0094
[278,]	SRF	0.0066	-0.008
[279,]	PKM2	0.0064	-0.0078
[280,]	EXTL3	-0.0064	0.0078
[281,]	C6orf225	-0.0063	0.0076
[282,]	SAMSN1	0.0058	-0.007
[283,]	ZNF16	-0.0056	0.0068
[284,]	SNRPB	-0.0053	0.0065
[285,]	IL21R	0.0051	-0.0062
[286,]	ODC1	-0.005	0.0061
[287,]	TMEM71	0.0049	-0.0059
[288,]	ZC3H12A	0.0049	-0.0059
[289,]	PGLYRP2	-0.0049	0.0059
[290,]	AKNAD1	0.0048	-0.0058
[291,]	HEY1	0.0047	-0.0057
[292,]	C19orf48	-0.0046	0.0055
[293,]	NDUFAF4	-0.0045	0.0055
[294,]	DUSP16	0.0043	-0.0052
[295,]	SIRPB2	0.0041	-0.005
[296,]	DTX4	-0.0039	0.0047
[297,]	PPP1R3B	-0.0039	0.0047
[298,]	SLC24A5	0.0039	-0.0047
[299,]	PITPNC1	0.0038	-0.0046
[300,]	S100A9	0.0036	-0.0043
[301,]	RGS18	0.0035	-0.0042
[302,]	DTX1	-0.0034	0.0041
[303,]	CSH2	0.0033	-0.004
[304,]	CENPN	-0.0033	0.004
[305,]	BTG1	0.0028	-0.0034
[306,]	ZNF32	-0.0028	0.0033
[307,]	SMCR7L	-0.0027	0.0032
[308,]	NFKBID	0.0024	-0.0029
[309,]	PIK3R5	0.0023	-0.0027
[310,]	RTN4IP1	-0.0022	0.0027
[311,]	LCP1	0.0021	-0.0025
[312,]	UIMC1	-0.0019	0.0023
[313,]	GPCPD1	0.0018	-0.0022
[314,]	CLEC7A	0.0017	-0.0021
[315,]	UBASH3B	0.0015	-0.0018
[316,]	LRTM2	0.0014	-0.0018
[317,]	TMCC3	0.0014	-0.0017
[318,]	P2RY2	-0.0013	0.0016
[319,]	ZNF780A	-0.0011	0.0014
[320,]	CHST11	0.0011	-0.0013
[321,]	SNRK	0.001	-0.0012
[322,]	MIR331	0.0008	-0.001
[323,]	C11orf96	0.0006	-0.0008
[324,]	CCDC144A	0.0006	-0.0008
[325,]	ZNF202	-0.0006	0.0007
[326,]	PREX1	0.0005	-0.0006
[327,]	IFI30	0.0004	-0.0005
[328,]	LIN9	-0.0003	0.0004
[329,]	RND3	0.0003	-0.0004
[330,]	C1orf38	0.0001	-0.0001

## Sheet: NASH HIGH-MMP9
rank	id	NASH with HIGH-MMP-9-score	NASH with HIGH-MMP-9 LOW-score
[1,]	GDF15	0.2941	-0.356
[2,]	FOS	0.2857	-0.3458
[3,]	JUN	0.2708	-0.3279
[4,]	FOSB	0.2682	-0.3247
[5,]	C5AR1	0.2455	-0.2972
[6,]	KLF6	0.2364	-0.2862
[7,]	IGFBP1	0.2308	-0.2794
[8,]	PLAUR	0.2257	-0.2732
[9,]	GPR183	0.2233	-0.2703
[10,]	HBEGF	0.2188	-0.2649
[11,]	ITGAX	0.2142	-0.2593
[12,]	RGS2	0.2114	-0.2559
[13,]	NR4A3	0.2089	-0.2528
[14,]	PTGS2	0.1972	-0.2387
[15,]	DUSP8	0.1909	-0.2311
[16,]	CXCR4	0.1859	-0.2251
[17,]	MIR21	0.1809	-0.219
[18,]	NR4A2	0.18	-0.2179
[19,]	JUND	0.179	-0.2166
[20,]	NCF2	0.1733	-0.2098
[21,]	CD83	0.1684	-0.2038
[22,]	EMILIN2	0.1682	-0.2036
[23,]	PDLIM3	0.1577	-0.1909
[24,]	NR4A1	0.157	-0.1901
[25,]	RASSF2	0.1477	-0.1788
[26,]	NEDD9	0.1444	-0.1748
[27,]	CYTIP	0.142	-0.1719
[29,]	ANKRD37	0.139	-0.1682
[30,]	UPP2	0.1386	-0.1678
[31,]	CYR61	0.134	-0.1622
[32,]	KLF4	0.1325	-0.1604
[33,]	BIRC3	0.1308	-0.1584
[34,]	ATF3	0.1278	-0.1547
[35,]	BTG2	0.1267	-0.1533
[36,]	ADAMTS4	0.1258	-0.1523
[37,]	SIK1	0.1253	-0.1517
[38,]	RNF122	0.1252	-0.1515
[39,]	S100A8	0.125	-0.1514
[40,]	CCL4L1	0.1245	-0.1507
[41,]	EGR2	0.1241	-0.1503
[43,]	SLC2A3	0.121	-0.1464
[44,]	ITPRIP	0.1207	-0.1461
[45,]	GPR132	0.1202	-0.1455
[47,]	PLXNC1	0.1173	-0.142
[48,]	PLA2G7	0.1167	-0.1413
[49,]	APOLD1	0.1155	-0.1398
[50,]	CELF2	0.1109	-0.1343
[51,]	EMP1	0.1108	-0.1342
[52,]	VNN3	0.1067	-0.1291
[53,]	FABP4	0.1032	-0.125
[54,]	TNFAIP3	0.1	-0.121
[55,]	BCL2A1	0.0979	-0.1185
[56,]	EVI2A	0.0974	-0.1179
[57,]	CCL3	0.0923	-0.1118
[58,]	KCNMA1	0.0915	-0.1107
[59,]	SLA	0.0914	-0.1106
[61,]	GAB2	0.091	-0.1101
[62,]	SERPINE1	0.0902	-0.1092
[63,]	CYP3A43	0.0897	-0.1086
[64,]	MMP19	0.0896	-0.1085
[65,]	ARID5A	0.0887	-0.1073
[66,]	LDLR	0.0882	-0.1067
[67,]	FAM102A	0.0867	-0.1049
[68,]	MYC	0.0863	-0.1045
[69,]	FMNL1	0.0857	-0.1037
[71,]	FILIP1L	0.0848	-0.1026
[74,]	JUNB	0.0831	-0.1005
[75,]	PHLDA1	0.0817	-0.0989
[77,]	HK2	0.0805	-0.0975
[79,]	DOCK11	0.0794	-0.0961
[81,]	MGAM	0.0783	-0.0947
[82,]	FOSL2	0.0783	-0.0947
[83,]	CD37	0.0771	-0.0933
[84,]	ITK	0.0761	-0.0921
[85,]	ADAMTS1	0.0759	-0.0919
[86,]	ARHGAP30	0.0755	-0.0914
[87,]	PRDM1	0.0747	-0.0904
[88,]	TMEM92	0.0736	-0.0891
[90,]	FABP5	0.0727	-0.088
[91,]	CCL2	0.0727	-0.088
[92,]	BMP2	0.0724	-0.0877
[93,]	OBFC2A	0.0724	-0.0876
[94,]	THBS1	0.0718	-0.0869
[95,]	EMR2	0.0717	-0.0868
[96,]	PLEK	0.0716	-0.0867
[97,]	TAGAP	0.0691	-0.0837
[98,]	REL	0.0678	-0.0821
[99,]	ARL4C	0.0663	-0.0803
[100,]	S100A12	0.0663	-0.0803
[101,]	EGR1	0.0652	-0.0789
[102,]	PTGER4	0.0644	-0.0779
[103,]	IER2	0.0643	-0.0778
[104,]	LOC729603	0.064	-0.0775
[105,]	MXD1	0.0639	-0.0773
[106,]	BEST1	0.0637	-0.0771
[107,]	PLK3	0.0637	-0.0771
[109,]	TREM1	0.0635	-0.0768
[113,]	FCGR2A	0.0594	-0.0719
[114,]	GEM	0.0592	-0.0717
[115,]	ZFP36	0.0588	-0.0712
[116,]	CST7	0.0583	-0.0705
[117,]	SRGN	0.0574	-0.0695
[119,]	LOC100128364	0.0569	-0.0689
[120,]	WEE1	0.0569	-0.0689
[121,]	SNORD45B	0.0565	-0.0684
[122,]	LPL	0.0558	-0.0675
[124,]	IL1B	0.0552	-0.0669
[125,]	HCLS1	0.0552	-0.0669
[126,]	FCGR2C	0.0543	-0.0657
[127,]	STK17B	0.0541	-0.0655
[128,]	SOCS3	0.054	-0.0654
[130,]	C7orf53	0.0534	-0.0646
[132,]	CH25H	0.0526	-0.0637
[134,]	FILIP1	0.0514	-0.0623
[136,]	PTGER2	0.0509	-0.0616
[138,]	SYTL3	0.0504	-0.061
[139,]	ALDH1A2	0.0503	-0.0609
[140,]	DBH	0.0479	-0.058
[141,]	FCAR	0.0474	-0.0573
[142,]	MIRLET7I	0.0469	-0.0567
[144,]	AREG	0.0461	-0.0558
[145,]	C8orf4	0.046	-0.0556
[146,]	FLJ35776	0.0451	-0.0545
[147,]	WIPF1	0.0446	-0.0539
[148,]	TRIB1	0.0441	-0.0533
[149,]	FST	0.0441	-0.0533
[150,]	LAPTM5	0.0439	-0.0531
[152,]	PIK3IP1	0.0429	-0.052
[153,]	MIR223	0.0428	-0.0518
[156,]	DUSP5	0.0404	-0.0488
[157,]	TREM2	0.0397	-0.0481
[161,]	DGKA	0.0389	-0.0471
[164,]	CCL22	0.0381	-0.0461
[165,]	PPP1R15A	0.038	-0.0459
[166,]	SNORA54	0.0376	-0.0455
[168,]	GPSM3	0.0368	-0.0445
[170,]	CD44	0.0365	-0.0442
[171,]	GBP1	0.0364	-0.0441
[172,]	CPEB4	0.036	-0.0435
[173,]	TMOD1	0.0357	-0.0432
[176,]	IL2RA	0.0348	-0.0421
[179,]	CD52	0.0346	-0.0418
[180,]	STX11	0.0345	-0.0418
[181,]	TLE3	0.0345	-0.0417
[183,]	EGR3	0.0337	-0.0408
[184,]	RGS1	0.0336	-0.0407
[186,]	MCL1	0.0331	-0.0401
[187,]	SLC16A3	0.0329	-0.0398
[188,]	XYLT1	0.0325	-0.0393
[189,]	ARID5B	0.0317	-0.0384
[190,]	COL6A3	0.031	-0.0375
[193,]	MYO1F	0.0294	-0.0356
[194,]	CD80	0.0294	-0.0356
[196,]	TNFSF8	0.0289	-0.035
[197,]	CCNL1	0.0286	-0.0346
[199,]	IL10	0.0283	-0.0343
[202,]	DUSP10	0.0275	-0.0333
[204,]	IL2RG	0.027	-0.0326
[208,]	STAT4	0.026	-0.0314
[209,]	CCDC144NL	0.0258	-0.0312
[212,]	LY75	0.0245	-0.0297
[213,]	GPRIN3	0.0243	-0.0294
[215,]	TMEM88	0.0237	-0.0287
[216,]	CD69	0.0237	-0.0287
[217,]	SEMA4A	0.0236	-0.0286
[220,]	IL1RN	0.0226	-0.0274
[226,]	CD5	0.0209	-0.0253
[230,]	ADAMTSL4	0.0199	-0.0241
[231,]	RAPGEF1	0.0199	-0.0241
[232,]	HAVCR2	0.0198	-0.024
[233,]	VPS37B	0.0195	-0.0236
[234,]	RCAN1	0.0193	-0.0234
[235,]	GNA13	0.0188	-0.0228
[236,]	ZFAND5	0.0186	-0.0226
[237,]	SLC20A1	0.0185	-0.0224
[238,]	VNN2	0.0179	-0.0216
[240,]	CCR4	0.0177	-0.0214
[241,]	TSC22D2	0.0175	-0.0211
[244,]	GJA1	0.0165	-0.02
[247,]	C10orf108	0.0157	-0.019
[249,]	RASGRP4	0.0155	-0.0187
[250,]	IFRD1	0.0154	-0.0186
[251,]	PDK4	0.0151	-0.0182
[252,]	PAPPA2	0.015	-0.0182
[259,]	LHFPL2	0.0132	-0.016
[263,]	MAFF	0.0118	-0.0143
[264,]	SLC6A6	0.0117	-0.0141
[265,]	SNORD60	0.0116	-0.014
[266,]	ASCL1	0.0111	-0.0135
[268,]	WDFY4	0.01	-0.0121
[269,]	TNF	0.0098	-0.0119
[271,]	MNDA	0.0096	-0.0116
[273,]	GNA15	0.0091	-0.011
[274,]	DUSP1	0.0084	-0.0101
[276,]	SLC25A25	0.0078	-0.0094
[277,]	RASD1	0.0077	-0.0094
[278,]	SRF	0.0066	-0.008
[279,]	PKM2	0.0064	-0.0078
[282,]	SAMSN1	0.0058	-0.007
[285,]	IL21R	0.0051	-0.0062
[287,]	TMEM71	0.0049	-0.0059
[288,]	ZC3H12A	0.0049	-0.0059
[290,]	AKNAD1	0.0048	-0.0058
[291,]	HEY1	0.0047	-0.0057
[294,]	DUSP16	0.0043	-0.0052
[295,]	SIRPB2	0.0041	-0.005
[298,]	SLC24A5	0.0039	-0.0047
[299,]	PITPNC1	0.0038	-0.0046
[300,]	S100A9	0.0036	-0.0043
[301,]	RGS18	0.0035	-0.0042
[303,]	CSH2	0.0033	-0.004
[305,]	BTG1	0.0028	-0.0034
[308,]	NFKBID	0.0024	-0.0029
[309,]	PIK3R5	0.0023	-0.0027
[311,]	LCP1	0.0021	-0.0025
[313,]	GPCPD1	0.0018	-0.0022
[314,]	CLEC7A	0.0017	-0.0021
[315,]	UBASH3B	0.0015	-0.0018
[316,]	LRTM2	0.0014	-0.0018
[317,]	TMCC3	0.0014	-0.0017
[320,]	CHST11	0.0011	-0.0013
[321,]	SNRK	0.001	-0.0012
[322,]	MIR331	0.0008	-0.001
[323,]	C11orf96	0.0006	-0.0008
[324,]	CCDC144A	0.0006	-0.0008
[326,]	PREX1	0.0005	-0.0006
[327,]	IFI30	0.0004	-0.0005
[329,]	RND3	0.0003	-0.0004
[330,]	C1orf38	0.0001	-0.0001

## Sheet: NASH LOW-MMP9
rank	id	NASH with HIGH-MMP-9-score	NASH with HIGH-MMP-9 LOW-score
[28,]	GSTM3	-0.1413	0.171
[42,]	NR2C2AP	-0.1221	0.1478
[46,]	NAT8	-0.1176	0.1424
[60,]	TUBG2	-0.0911	0.1103
[70,]	ZNF319	-0.0854	0.1034
[72,]	SLC29A4	-0.0846	0.1024
[73,]	GSTT2	-0.0841	0.1018
[76,]	NAT8B	-0.0808	0.0978
[78,]	SPTBN2	-0.0795	0.0963
[80,]	PIGH	-0.0787	0.0953
[89,]	COX7B	-0.0735	0.0889
[108,]	DSTNP2	-0.0636	0.0769
[110,]	AVIL	-0.0605	0.0732
[111,]	RPS10P7	-0.0603	0.073
[112,]	RAB1C	-0.0594	0.072
[118,]	MRPS12	-0.057	0.069
[123,]	ZNF485	-0.0554	0.0671
[129,]	ZSCAN22	-0.0535	0.0648
[131,]	ATMIN	-0.0528	0.064
[133,]	POLE2	-0.0521	0.063
[135,]	TUBG1	-0.0511	0.0618
[137,]	FAM163B	-0.0507	0.0614
[143,]	FAM136A	-0.0467	0.0566
[151,]	MEST	-0.0434	0.0525
[154,]	MCM3	-0.0414	0.0501
[155,]	HEXIM2	-0.0408	0.0494
[158,]	TLE2	-0.0395	0.0478
[159,]	NDUFA12	-0.0391	0.0474
[160,]	RRS1	-0.0391	0.0473
[162,]	RTP3	-0.0389	0.0471
[163,]	MCM7	-0.0386	0.0467
[167,]	PSMG1	-0.0375	0.0454
[169,]	CHEK1	-0.0366	0.0443
[174,]	PAK1IP1	-0.035	0.0423
[175,]	RFC2	-0.0348	0.0421
[177,]	ANP32C	-0.0348	0.0421
[178,]	RBM43	-0.0348	0.0421
[182,]	ZNF674	-0.0341	0.0412
[185,]	DNAJC22	-0.0334	0.0404
[191,]	LOC401109	-0.0308	0.0372
[192,]	DCTPP1	-0.03	0.0363
[195,]	PPIF	-0.0292	0.0354
[198,]	MRPL48	-0.0284	0.0344
[200,]	SPAG5	-0.0281	0.034
[201,]	PARS2	-0.0279	0.0338
[203,]	TXNDC17	-0.0271	0.0329
[205,]	C5orf34	-0.0268	0.0325
[206,]	DCP1B	-0.0267	0.0324
[207,]	ZNF442	-0.0263	0.0319
[210,]	DDT	-0.0256	0.031
[211,]	DIS3L	-0.0253	0.0306
[214,]	TRIM21	-0.0238	0.0288
[218,]	TUBGCP5	-0.0235	0.0285
[219,]	SERP2	-0.0227	0.0274
[221,]	IMMP1L	-0.0224	0.0271
[222,]	BHLHA15	-0.0224	0.0271
[223,]	YWHAQP8	-0.0223	0.0269
[224,]	CYP11A1	-0.0215	0.026
[225,]	CCDC138	-0.0214	0.0259
[227,]	CPE	-0.0208	0.0252
[228,]	SLC16A14	-0.0206	0.0249
[229,]	ST13P4	-0.0202	0.0245
[239,]	CDC6	-0.0177	0.0215
[242,]	TMEM177	-0.0172	0.0208
[243,]	C7orf49	-0.0169	0.0205
[245,]	MCM2	-0.0164	0.0199
[246,]	TIMELESS	-0.0164	0.0199
[248,]	MCM4	-0.0157	0.019
[253,]	RPL13AP20	-0.0149	0.0181
[254,]	IL1RAPL2	-0.0149	0.0181
[255,]	UBE2T	-0.0144	0.0175
[256,]	RPL18A	-0.0144	0.0174
[257,]	ZNF564	-0.0136	0.0165
[258,]	DDX19A	-0.0133	0.0161
[260,]	IPO4	-0.0123	0.0149
[261,]	HELLS	-0.012	0.0146
[262,]	ZNF252	-0.0119	0.0144
[267,]	VDAC1	-0.01	0.0122
[270,]	TUBB	-0.0097	0.0118
[272,]	FIGNL1	-0.0094	0.0114
[275,]	GCSH	-0.008	0.0097
[280,]	EXTL3	-0.0064	0.0078
[281,]	C6orf225	-0.0063	0.0076
[283,]	ZNF16	-0.0056	0.0068
[284,]	SNRPB	-0.0053	0.0065
[286,]	ODC1	-0.005	0.0061
[289,]	PGLYRP2	-0.0049	0.0059
[292,]	C19orf48	-0.0046	0.0055
[293,]	NDUFAF4	-0.0045	0.0055
[296,]	DTX4	-0.0039	0.0047
[297,]	PPP1R3B	-0.0039	0.0047
[302,]	DTX1	-0.0034	0.0041
[304,]	CENPN	-0.0033	0.004
[306,]	ZNF32	-0.0028	0.0033
[307,]	SMCR7L	-0.0027	0.0032
[310,]	RTN4IP1	-0.0022	0.0027
[312,]	UIMC1	-0.0019	0.0023
[318,]	P2RY2	-0.0013	0.0016
[319,]	ZNF780A	-0.0011	0.0014
[325,]	ZNF202	-0.0006	0.0007
[328,]	LIN9	-0.0003	0.0004
