# Supplementary material for: FABP4 and MMP9 levels identified as predictive factors for poor prognosis in patients with nonalcoholic fatty liver using data mining approaches and gene expression analysis
Source: Sci Rep. 2019 Dec 24;9:19785. doi: 10.1038/s41598-019-56235-y (PMC6930227; doi:10.1038/s41598-019-56235-y)
Supplement: Supplementary file 5 — Supplementary Dataset 4 [file 41598_2019_56235_MOESM5_ESM.xlsx]

## Sheet: ECM interactor
	PROBE	DESCRIPTION	GENE SYMBOL	GENE_TITLE	RANK IN GENE LIST	RANK METRIC SCORE	RUNNING ES	CORE ENRICHMENT
		(from dataset)
1	COL6A3	na	COL6A3	collagen, type VI, alpha 3	147	0.611	0.0279	Yes
			Entrez, Source
2	CD44	na	CD44	CD44 molecule (Indian blood group)	225	0.568	0.0571	Yes
			Entrez, Source
3	COMP	na	COMP	cartilage oligomeric matrix protein	322	0.529	0.0829	Yes
			Entrez, Source
4	THBS1	na	THBS1	thrombospondin 1	332	0.525	0.1131	Yes
			Entrez, Source
5	COL4A1	na	COL4A1	collagen, type IV, alpha 1	527	0.465	0.1301	Yes
			Entrez, Source
6	LAMB1	na	LAMB1	laminin, beta 1	549	0.461	0.1559	Yes
			Entrez, Source
7	COL6A1	na	COL6A1	collagen, type VI, alpha 1	867	0.406	0.1629	Yes
			Entrez, Source
8	COL1A1	na	COL1A1	collagen, type I, alpha 1	901	0.400	0.1846	Yes
			Entrez, Source
9	ITGA9	na	ITGA9	integrin, alpha 9	958	0.394	0.2046	Yes
			Entrez, Source
10	COL4A2	na	COL4A2	collagen, type IV, alpha 2	967	0.393	0.2272	Yes
			Entrez, Source
11	COL6A2	na	COL6A2	collagen, type VI, alpha 2	1035	0.386	0.2462	Yes
			Entrez, Source
12	LAMA2	na	LAMA2	laminin, alpha 2 (merosin, congenital muscular dystrophy)	1076	0.381	0.2663	Yes
			Entrez, Source
13	COL11A1	na	COL11A1	collagen, type XI, alpha 1	1633	0.325	0.2560	Yes
			Entrez, Source
14	ITGA4	na	ITGA4	integrin, alpha 4 (antigen CD49D, alpha 4 subunit of VLA-4 receptor)	1861	0.307	0.2620	Yes
			Entrez, Source
15	COL6A6	na			1900	0.304	0.2778	Yes
16	ITGA8	na	ITGA8	integrin, alpha 8	1903	0.304	0.2955	Yes
			Entrez, Source
17	SDC4	na	SDC4	syndecan 4 (amphiglycan, ryudocan)	1944	0.302	0.3110	Yes
			Entrez, Source
18	RELN	na	RELN	reelin	2160	0.288	0.3165	Yes
			Entrez, Source
19	GP1BA	na	GP1BA	glycoprotein Ib (platelet), alpha polypeptide	2186	0.286	0.3319	Yes
			Entrez, Source
20	SPP1	na	SPP1	secreted phosphoprotein 1 (osteopontin, bone sialoprotein I, early T-lymphocyte activation 1)	2214	0.284	0.3471	Yes
			Entrez, Source
21	HSPG2	na	HSPG2	heparan sulfate proteoglycan 2 (perlecan)	2270	0.281	0.3606	Yes
			Entrez, Source
22	COL4A6	na	COL4A6	collagen, type IV, alpha 6	2281	0.280	0.3764	Yes
			Entrez, Source
23	COL5A1	na	COL5A1	collagen, type V, alpha 1	2286	0.280	0.3926	Yes
			Entrez, Source
24	COL1A2	na	COL1A2	collagen, type I, alpha 2	2399	0.274	0.4027	Yes
			Entrez, Source
25	ITGA7	na	ITGA7	integrin, alpha 7	2536	0.266	0.4110	Yes
			Entrez, Source
26	THBS2	na	THBS2	thrombospondin 2	2940	0.244	0.4041	Yes
			Entrez, Source
27	TNC	na	TNC	tenascin C (hexabrachion)	3174	0.230	0.4052	Yes
			Entrez, Source
28	ITGA5	na	ITGA5	integrin, alpha 5 (fibronectin receptor, alpha polypeptide)	3223	0.228	0.4161	Yes
			Entrez, Source
29	COL3A1	na	COL3A1	collagen, type III, alpha 1 (Ehlers-Danlos syndrome type IV, autosomal dominant)	3284	0.225	0.4261	Yes
			Entrez, Source
30	ITGA10	na	ITGA10	integrin, alpha 10	3416	0.219	0.4320	Yes
			Entrez, Source
31	ITGAV	na	ITGAV	integrin, alpha V (vitronectin receptor, alpha polypeptide, antigen CD51)	3522	0.214	0.4390	Yes
			Entrez, Source
32	ITGA2B	na	ITGA2B	integrin, alpha 2b (platelet glycoprotein IIb of IIb/IIIa complex, antigen CD41)	3713	0.205	0.4409	Yes
			Entrez, Source
33	LAMC3	na	LAMC3	laminin, gamma 3	3994	0.191	0.4373	Yes
			Entrez, Source
34	SDC3	na	SDC3	syndecan 3 (N-syndecan)	4118	0.186	0.4417	Yes
			Entrez, Source
35	CD36	na	CD36	CD36 molecule (thrombospondin receptor)	4251	0.181	0.4453	Yes
			Entrez, Source
36	LAMA3	na	LAMA3	laminin, alpha 3	4255	0.180	0.4557	Yes
			Entrez, Source
37	COL4A4	na	COL4A4	collagen, type IV, alpha 4	4263	0.180	0.4658	Yes
			Entrez, Source
38	ITGB3	na	ITGB3	integrin, beta 3 (platelet glycoprotein IIIa, antigen CD61)	4523	0.168	0.4620	Yes
			Entrez, Source
39	COL5A3	na	COL5A3	collagen, type V, alpha 3	4567	0.167	0.4695	Yes
			Entrez, Source
40	LAMB4	na	LAMB4	laminin, beta 4	4786	0.158	0.4672	Yes
			Entrez, Source
41	IBSP	na	IBSP	integrin-binding sialoprotein (bone sialoprotein, bone sialoprotein II)	4896	0.153	0.4705	Yes
			Entrez, Source

## Sheet: chemokine
	PROBE	DESCRIPTION	GENE SYMBOL	GENE_TITLE	RANK IN GENE LIST	RANK METRIC SCORE	RUNNING ES	CORE ENRICHMENT
		(from dataset)
1	CXCR4	na	CXCR4	chemokine (C-X-C motif) receptor 4	65	0.691	0.0427	Yes
			Entrez, Source
2	CCR4	na	CCR4	chemokine (C-C motif) receptor 4	110	0.641	0.0832	Yes
			Entrez, Source
3	CCL22	na	CCL22	chemokine (C-C motif) ligand 22	131	0.627	0.1240	Yes
			Entrez, Source
4	CCL3	na	CCL3	chemokine (C-C motif) ligand 3	196	0.583	0.1595	Yes
			Entrez, Source
5	CCR5	na	CCR5	chemokine (C-C motif) receptor 5	343	0.520	0.1866	Yes
			Entrez, Source
6	CCL2	na	CCL2	chemokine (C-C motif) ligand 2	398	0.504	0.2174	Yes
			Entrez, Source
7	PF4	na	PF4	platelet factor 4 (chemokine (C-X-C motif) ligand 4)	672	0.438	0.2323	Yes
			Entrez, Source
8	CXCR2	na			737	0.426	0.2574	Yes
9	CXCL11	na	CXCL11	chemokine (C-X-C motif) ligand 11	814	0.412	0.2809	Yes
			Entrez, Source
10	IL8	na	IL8	interleukin 8	969	0.393	0.2990	Yes
			Entrez, Source
11	CXCR1	na			1046	0.384	0.3207	Yes
12	CCL17	na	CCL17	chemokine (C-C motif) ligand 17	1155	0.372	0.3399	Yes
			Entrez, Source
13	CCL3L1	na	CCL3L1	chemokine (C-C motif) ligand 3-like 1	1167	0.371	0.3641	Yes
			Entrez, Source
14	XCR1	na	XCR1	chemokine (C motif) receptor 1	1194	0.368	0.3873	Yes
			Entrez, Source
15	CCR8	na	CCR8	chemokine (C-C motif) receptor 8	1242	0.362	0.4090	Yes
			Entrez, Source
16	CCL20	na	CCL20	chemokine (C-C motif) ligand 20	1250	0.361	0.4327	Yes
			Entrez, Source
17	CXCR5	na			1371	0.349	0.4497	Yes
18	CCR7	na	CCR7	chemokine (C-C motif) receptor 7	1486	0.338	0.4663	Yes
			Entrez, Source
19	CCL7	na	CCL7	chemokine (C-C motif) ligand 7	1578	0.329	0.4835	Yes
			Entrez, Source
20	CXCL2	na	CXCL2	chemokine (C-X-C motif) ligand 2	1596	0.328	0.5045	Yes
			Entrez, Source
21	PPBP	na	PPBP	pro-platelet basic protein (chemokine (C-X-C motif) ligand 7)	1969	0.299	0.5050	Yes
			Entrez, Source
22	CXCL1	na	CXCL1	chemokine (C-X-C motif) ligand 1 (melanoma growth stimulating activity, alpha)	2550	0.265	0.4922	Yes
			Entrez, Source
23	CXCL3	na	CXCL3	chemokine (C-X-C motif) ligand 3	2778	0.252	0.4971	Yes
			Entrez, Source
24	XCL1	na	XCL1	chemokine (C motif) ligand 1	2847	0.249	0.5101	Yes
			Entrez, Source
25	CCL4	na	CCL4	chemokine (C-C motif) ligand 4	2895	0.246	0.5241	Yes
			Entrez, Source
26	CCL19	na	CCL19	chemokine (C-C motif) ligand 19	3263	0.227	0.5200	Yes
			Entrez, Source
27	CXCR3	na	CXCR3	chemokine (C-X-C motif) receptor 3	3600	0.210	0.5163	Yes
			Entrez, Source
28	CXCL13	na	CXCL13	chemokine (C-X-C motif) ligand 13 (B-cell chemoattractant)	3806	0.201	0.5189	Yes
			Entrez, Source
29	CXCL5	na	CXCL5	chemokine (C-X-C motif) ligand 5	3900	0.196	0.5271	Yes
			Entrez, Source
30	CXCL16	na	CXCL16	chemokine (C-X-C motif) ligand 16	3979	0.192	0.5359	Yes
			Entrez, Source
31	CCL21	na	CCL21	chemokine (C-C motif) ligand 21	4220	0.182	0.5354	Yes
			Entrez, Source
32	CCL5	na	CCL5	chemokine (C-C motif) ligand 5	4322	0.178	0.5419	Yes
			Entrez, Source
33	CX3CL1	na	CX3CL1	chemokine (C-X3-C motif) ligand 1	4391	0.174	0.5500	Yes
			Entrez, Source
